# Supplementary material for: Metabolomics of dates (Phoenix dactylifera) reveals a highly dynamic ripening process accounting for major variation in fruit composition
Source: BMC Plant Biol. 2015 Dec 16;15:291. doi: 10.1186/s12870-015-0672-5 (PMC4681049; doi:10.1186/s12870-015-0672-5)
Supplement: Additional file 4: — Metabolomics data from the first sample collection, measured by Metabolon (DS1-bolon). (XLSX 322 kb) [file 12870_2015_672_MOESM4_ESM.xlsx]

## Sheet: Sheet1
												SAMPLE NAME	WCQA-02573	WCQA-02574	WCQA-02575	WCQA-02576	WCQA-02577	WCQA-02578	WCQA-02579	WCQA-02580	WCQA-02581	WCQA-02582	WCQA-02583	WCQA-02584	WCQA-02585	WCQA-02586	WCQA-02587	WCQA-02588	WCQA-02589	WCQA-02590	WCQA-02591	WCQA-02592	WCQA-02593	WCQA-02594	WCQA-02595	WCQA-02596	WCQA-02597	WCQA-02598	WCQA-02599	WCQA-02600	WCQA-02601	WCQA-02602	WCQA-02603	WCQA-02604	WCQA-02605	WCQA-02606	WCQA-02607	WCQA-02608	WCQA-02609
												CLIENT IDENTIFIER	1.2	1.3	2.2	4.1	4.2	5.2	5.3	6.2	7.2	7.3	8.1	8.3	9.1	9.3	10.2	11.1	11.3	12.1	12.3	13.2	14.1	14.2	15.3	16.1	16.2	17.3	18.2	18.3	19.3	20.2	20.3	21.3	22.2	23.1	23.3	24.2	24.3
												BRADFORD PROTEIN	0.959	0.665	0.836	0.605	0.602	0.808	0.562	0.581	0.504	0.541	0.559	0.573	0.524	0.513	0.754	0.789	0.724	0.718	0.754	0.722	0.957	1.254	0.696	0.808	0.54	0.658	0.641	0.705	0.964	0.891	0.827	0.944	0.734	0.785	0.76	0.81	0.764
												BRAND NAME	Dr Ahmad Saif Al-Fasi' farm	Dr Ahmad Saif Al-Fasi' farm	Zargarzadeh.com	Zargarzadeh.com	Zargarzadeh.com	Zargarzadeh.com	Zargarzadeh.com	Date Palm Friends Society	Date Palm Friends Society	Date Palm Friends Society	Date Palm Friends Society	Date Palm Friends Society	Date Palm Friends Society	Date Palm Friends Society	Azaad Dates	Azaad Dates	Azaad Dates	Al Danayeh	Al Danayeh	Al Danayeh	Al Danayeh	Al Danayeh	Al Danayeh	Al Danayeh	Al Danayeh	Al Danayeh	Orient	Orient	Orient	Orient	Orient	Orient	Al Basra Dates	Al Basra Dates	Al Basra Dates	Al Basra Dates	Al Basra Dates
												CLIENT WEIGHT MG	49.5	50.1	50.8	50.5	50	50	49.5	50.5	50.7	49.9	50.3	49.9	49.5	50.9	50.8	50.8	50	49.7	50.5	49.7	49.8	50	50.7	49.9	50.3	50.4	50.8	50.3	49.6	49.8	50	49.9	50.5	49.3	50.7	50.6	49.6
												COLLECTION SOURCE	Abu Dhabi Date Palm Festival	Abu Dhabi Date Palm Festival	Abu Dhabi Date Palm Festival	Abu Dhabi Date Palm Festival	Abu Dhabi Date Palm Festival	Abu Dhabi Date Palm Festival	Abu Dhabi Date Palm Festival	Abu Dhabi Date Palm Festival	Abu Dhabi Date Palm Festival	Abu Dhabi Date Palm Festival	Abu Dhabi Date Palm Festival	Abu Dhabi Date Palm Festival	Abu Dhabi Date Palm Festival	Abu Dhabi Date Palm Festival	Abu Dhabi Date Palm Festival	Abu Dhabi Date Palm Festival	Abu Dhabi Date Palm Festival	Abu Dhabi Date Palm Festival	Abu Dhabi Date Palm Festival	Abu Dhabi Date Palm Festival	Abu Dhabi Date Palm Festival	Abu Dhabi Date Palm Festival	Abu Dhabi Date Palm Festival	Abu Dhabi Date Palm Festival	Abu Dhabi Date Palm Festival	Abu Dhabi Date Palm Festival	Abu Dhabi Date Palm Festival	Abu Dhabi Date Palm Festival	Abu Dhabi Date Palm Festival	Abu Dhabi Date Palm Festival	Abu Dhabi Date Palm Festival	Abu Dhabi Date Palm Festival	Abu Dhabi Date Palm Festival	Abu Dhabi Date Palm Festival	Abu Dhabi Date Palm Festival	Abu Dhabi Date Palm Festival	Abu Dhabi Date Palm Festival
												ORIGIN	Dubai, UAE	Dubai, UAE	Iran	Iran	Iran	Iran	Iran	UAE	UAE	UAE	UAE	UAE	KSA	KSA	UAE	UAE	UAE	UAE	UAE	UAE	UAE	UAE	UAE	UAE	UAE	UAE	Egypt	Egypt	Egypt	Egypt	Egypt	Egypt	Iraq	Iraq	Iraq	Iraq	Iraq
												REPLICATE	2	3	2	1	2	2	3	2	2	3	1	3	1	3	2	1	3	1	3	2	1	2	3	1	2	3	2	3	3	2	3	3	2	1	3	2	3
												RUN DAY	1	2	1	1	2	1	2	2	1	2	1	2	1	2	3	1	2	1	2	3	1	2	2	1	2	1	1	2	1	1	2	2	3	1	3	1	3
												VARIETY	Aseela	Aseela	Piarom, Grade 1	Rabee	Rabee	Khasoy	Khasoy	Ayash	Mumtaza	Mumtaza	Nawader	Nawader	Zamlee	Zamlee	Sheshe	Menefi	Menefi	Berni	Berni	Ambara	Sultana	Sultana	Jabri	BuMaan	BuMaan	Safawin	Saeedi	Saeedi	Gagee	Ghazelee	Ghazelee	Malakabi	Ibrahim ( Iraqi Ajwa)	Um Alamod	Um Alamod	Khiyara	Khiyara
												VARIETY ID	1	1	2	4	4	5	5	6	7	7	8	8	9	9	10	11	11	12	12	13	14	14	15	16	16	17	18	18	19	20	20	21	22	23	23	24	24
PATHWAY SORTORDER	BIOCHEMICAL	SUPER PATHWAY	SUB PATHWAY	COMP ID	PLATFORM	CHEMICAL ID	RI	MASS	PUBCHEM	CAS	KEGG	Group PlantCyc	WCQA-02573	WCQA-02574	WCQA-02575	WCQA-02576	WCQA-02577	WCQA-02578	WCQA-02579	WCQA-02580	WCQA-02581	WCQA-02582	WCQA-02583	WCQA-02584	WCQA-02585	WCQA-02586	WCQA-02587	WCQA-02588	WCQA-02589	WCQA-02590	WCQA-02591	WCQA-02592	WCQA-02593	WCQA-02594	WCQA-02595	WCQA-02596	WCQA-02597	WCQA-02598	WCQA-02599	WCQA-02600	WCQA-02601	WCQA-02602	WCQA-02603	WCQA-02604	WCQA-02605	WCQA-02606	WCQA-02607	WCQA-02608	WCQA-02609
687	1,2-propanediol	Lipids	Glycerolipids	38002	GC/MS	100001176	1041	117		57-55-6;	C00583	DL-12-Propanediol	7.88827e+06	11310084	8.18101e+06	9090030	6693310	12982275	10633973	8635025	7925216	6360586	4816399	9050424	10843138	7.8985e+06	10889816	9368453	9787306	6.61784e+06	6172629	8521367	10185075	9081522	7243497	9073014	185131728	9985893	5364253	10156193	10090769	10879924	12560181	9567148	10429132	10628158	11281147	6.1067e+06	8021459
288	1,3-dihydroxyacetone	Carbohydrate	Glycolysis	35963	GC/MS	100000143	1263	103	670	96-26-4;62147-49-3;	C00184		21101528	25686726	27890686	26141202	20869934	20523534	23525254	24997044	22304706	21140432	23459714	17330626	21904338	19469946	18111654	23675130	29852104	27498826	28137132	29421226	20147216	27185124	12363992	18991380	22161362	31261548	23427084	13152431	14193632	39278504	22746340	24656096	22676980	11549043	21432126	31533856	15065206
505	10-heptadecenoate (17:1n7)	Lipids	Free fatty acid	33971	203	100001278	5558	267.233	5312435	29743-97-3;			710823	329791	538445	279047	227697	383591	285863	951880	308309	428657	1.68557e+06	796585	680110	464103	1.19937e+06	598774	1.13587e+06	600458	563989	566418	703198	938454	985777	706028	480141	589533	619548	634219	387016	656347	527005	264624	658450	381118	469965	458133	859142
506	10-nonadecenoate (19:1n9)	Lipids	Free fatty acid	33972	203	100001277	5775	295.264	5312513	73033-09-7;			152461	116575	124969	95312.8	120581	160815	100521	190273	154597	212040	291542	161101	262248	155836	188226	184087	234395	138426	134700	153592	260625	234509	758715	266537	166596	149158	246499	135261	211827	165309	121898	89561.6	184009	159969	217866	232762	329277
663	12,13-DiHOME	Lipids	Oxylipins	38395	203	62	5137	313.238	10236635	263399-35-5;	C14829	CPD-13086	1.37492e+06	347769	940688	688404	496613	560176	468350	525145	500148	351454	400242	271556	277550	371150	802104	704274	765309	429273	593400	498280	638208	606912	345517	293723	216427	376377	529451	616862	694688	380426	708077	609416	1.41437e+06	598414	394396	331372	707068
660	13-HODE + 9-HODE	Lipids	Oxylipins	37752	203	100002196	5270	295.228					12202995	3.8186e+06	5.3292e+06	2.99823e+06	4.22719e+06	5.5251e+06	4.68739e+06	3528447	4.9941e+06	6.36199e+06	4.08225e+06	3999722	4094184	4663140	5123561	4.6953e+06	4.79788e+06	4.11051e+06	4.66608e+06	3.67202e+06	3.48552e+06	4959491	3.11737e+06	4529830	5.20089e+06	1.54907e+06	3.57225e+06	3.9137e+06	4582391	1.76883e+06	5.44382e+06	10794119	9169151	6.19951e+06	4.55611e+06	1.87609e+06	4852756
231	1-amino-1-cyclopentanecarboxylic acid	Amino acid	Branched Chain Amino Acids (pyruvate derived)	20704	202	100000850	1270	130.086	29016918961	52-52-8;	C03969		56446.9	40968.5	203853	57349.9	43369.8	121272	81861.1	91357.4	132292	99301.4	104215	162092	55996.5	109865	85250.6	88402.2	104138	58381.9	49371.7	85292.7	103380	115714	105776	104021	88914.1	87986.7	92669.5	61918.4	98596.2	212841	265897	122320	152614	106347	57527.6	45195.9	91393
417	1-kestose	Carbohydrate	Sucrose, glucose,fructose metabolism	22012	GC/MS	100000980	2376.9	361.1	440080	470-69-9;	C03661	1-KESTOTRIOSE	82036920	202965440	25201326	50585864	11301948	31720110	179095472	44927916	11590327	40023784	13623884	11712277	1195455104	1075516928	155493760	56584364	80165520	112101112	126075736	38343856	19557852	33624372	2.04486e+06	30854734	9018159	104621320	80219464	71176008	152312416	564456128	498372000	361003328	13444007	72337680	26080636	8560820	6.85955e+06
691	1-linoleoylglycerol (1-monolinolein)	Lipids	Glycerolipids	27447	203	100001040	6226	279.233	5283469	2277-28-3;			967212	821088	775670	1.68124e+06	357088	1.17582e+06	626337	792308	373328	631566	777336	775065	817678	250185	654054	455405	316423	972851	970733	426509	1.24671e+06	1.1302e+06	263160	1.45791e+06	868911	675864	596095	643217	787804	2.43641e+06	1.7804e+06	3.74561e+06	640413	874898	382301	882691	516510
719	1-linoleoylglycerophosphocholine (18:2n6)	Lipids	Phospholipids	34419	202	100001395	5574	520.34	11988421		C04100					63230.2	19604.8						47774.9	55156.1			62785						94110	82629.9		86969.9	199705	62014.1	24802.2		319979	5088471	4.29384e+06	5.23361e+06
718	1-margaroylglycerophosphocholine (17:0)	Lipids	Phospholipids	33957	202	100001264	5750	510.355		50930-23-9;			69559.8	42652.9	19314.4			26911.2	38688.5	34127.4			31887	30788.9	18650.9		31560.8				25467.3					35107.5	86033.3	32940.3	63405.3	42896.2	335001	1.27172e+06	911696	1.3058e+06		83306.4	84006.5		44659.9
952	1-methyladenine	Nucleotide	Purine metabolism	1527	202	54	953	150.077	78821	5142-22-3;	C02216		61722.1	34498.3	60673.9	116211	113152	37876.7		53857.2	101380	89889.2	76630.4	57588.9	111990	88360.2	54203.3	62422.2	65869	50615.2	42949.1	54003	84847.5	249288	48075.9		25936.3	39057.7	77069.2	41206.4		71935.6	63297	45735.3	67331.6	43424.8		38781.2	24821.1
694	1-oleoylglycerol (1-monoolein)	Lipids	Glycerolipids	21184	202	100000924	5821	374.326	5283468	111-03-5;			157245	141795	142696	103039		288935	287043	301226	88722.6	64961.8	304865	281987	235470	192936	157252	257426	236430	201926	194202	230558	245693	228003	74378.6	277696	175261	135883	237892	286208	973876	987879	593099	268215	41159.1	58725.8	95773.5	91470.8	150406
724	1-oleoylglycerophosphocholine (18:1)	Lipids	Phospholipids	33960	202	100001272	5700	522.355	16081932	19420-56-5;			86626.9	19106.7		73950.1	19928.9	77398.6	121107	155852			252042	189529	53476.5		214423	68421.7	77190.8	59167		75788.4	182780	200304		263957	338210	168707	113985	76441.6	2.03611e+06	7582055	3.71076e+06	1.72141e+06			54643.4	48354
728	1-palmitoylglycerophosphate	Lipids	Phospholipids	34428	203	100001445	5752	409.236	6419701	17618-08-5;	C04036		1.51046e+06	930495	385145	241697	288121	702149	550839	262682	224707	607140	718495	1.25012e+06	312821	350002	613157	582640	407826	353626	512230	373888	635925	1.14344e+06	327682	1.24937e+06	284207	537018	658834	673215	906764	850568	1.14697e+06	914908	152619	195236	332484	189298	241334
729	1-palmitoylglycerophosphocholine (16:0)	Lipids	Phospholipids	33955	202	100001263	5671	496.34	86554	17364-16-8;		2-Acylglycero-Phosphocholines	604044	349556	290233	607291	146417	302834	566039	371501	85535.7	136484	441272	633468	385566	158306	787098	282596	332410	251051	386113	373798	444762	518162	70445.3	906691	1.7627e+06	638398	820383	475796	9162144	21616544	17771214	16006348	90049.3	1.17945e+06	1.53622e+06	314345	868615
730	1-palmitoylglycerophosphoethanolamine	Lipids	Phospholipids	35631	203	100001567	5940	452.278	9547069			2-Lysophosphatidylcholines	36029.6	13953.8	11906.4	16917.3			7490.94		5583.33		9301.28	5904.77	8960.52	4236.02	12266.7	8181	6153.19	8294.05	8020.91	7193.54	9432.87	9939.48		13178.3	11131		10926	10801.7	278243	210417	390044	198597	14122.1	29164.4	33684.8	7686.17	11719.9
731	1-palmitoylglycerophosphoinositol*	Lipids	Phospholipids	35305	203	100001655	5573	571.289					130365	47785.5	166241	145878	62578.7	216937	76643	268991	108325	146412	482436	376820	181186	95292	333372	117381	58501.4	174221	124626	98005.7	362678	302878	46139.2	1.22872e+06	266643	100461	148091	46968.1	588810	1.0553e+06	447532	563478	44275.1	254871	183524	24656.5	71401
733	1-stearoylglycerophosphocholine (18:0)	Lipids	Phospholipids	33961	202	100001271	5844	524.371	497299	19420-57-6;			494302	393588	151851	69001.4	51262.4	221684	275484	121386	33658.9	68688.4	81834.1	100237	133149	60065.3	267288	44886.3	85172.4	60977.8	201525	108321	154210	93301.8	29425.8	261682	276182	257266	309641	262882	1.82917e+06	2.43793e+06	1.89188e+06	3.72755e+06	30544	688643	670420	53551.4	262037
769	1-stearoylglycerophosphoinositol	Lipids	Phospholipids	19324	203	100000656	5800	599.32		796963-93-4;			22153.6	13988.8	12803.3			15145.5	18661.9	12167.9		14642.4	12040.3		12917.1	11591.7	20496.5	15244	6920.56		17927.7	8306.71	15554	24063.7	12923	72194.2	28468.1	15115.8	16097.7	15148.4	89718.2	81989	92357	145380		30559.1	30509.4		8929.08
291	2,3-butanediol	Carbohydrate	Glycolysis	35691	GC/MS	100001582	1075	116.9		24347-58-8;	C03044	BUTANEDIOL	9713334	13182439	31881378	60535928	36115300	71651048	94505720	23686604	25142594	26856800	41680112	39728764	26332336	20952262	48184324	14275411	19339316	70329032	46995472	44401272	37539396	37782992	10079884	73951560	69653992	25077358	33430470	33357402	5959431	4.88833e+06	1.92929e+06	1.98437e+06	28174860	19620700	15190096	25225616	40038388
232	2,3-dihydroxyisovalerate	Amino acid	Branched Chain Amino Acids (pyruvate derived)	38276	GC/MS	100002417	1422	131	677	1756-18-9;	C04039	DIOH-ISOVALERATE
113	2-aminoadipate	Amino acid	Aspartate family (OAA derived)	6146	202	381	794	162.076	469	542-32-5;1118-90-7;	C00956	CPD-468	5.48689e+06	3.35468e+06	6.72346e+06	4.15644e+06	6.55389e+06	2.77822e+06	1.78876e+06	3815092	5075984	4748023	3.27518e+06	2.43757e+06	2.24569e+06	3337063	3.28502e+06	8873441	6176580	3.49112e+06	4.04742e+06	3.35468e+06	4.05688e+06	5216523	15253172	2.03528e+06	2.60552e+06	4494555	2.0431e+06	2939308	3259195	2.42228e+06	1.53488e+06	3.96026e+06	8790582	2155038	3.68392e+06	4308385	5329959
168	2-aminobutyrate	Amino acid	Glutamate family (alpha-ketoglutarate derived)	1577	GC/MS	1128	1215.7	130	4396916971251	1492-24-6;	C02261	2-Aminobutyrate	1854865	967027	933141	298675	1.43619e+06			1.44065e+06	1.5344e+06	1.23402e+06	573660	1.69853e+06	48981192	38664216	458203	1.26602e+06	536416		909207			738566	573912				728110	307971	943093		1.46815e+06	310844	1.76691e+06				548917
954	2'-deoxyadenosine	Nucleotide	Purine metabolism	1553	202	211	1632	252.109	13730	16373-93-6;	C00559	DEOXYADENOSINE		15715.9			44554.6		17974.9	63306.4	34094.8	43028.6	89826.8	49716	45425.3	52490.9	34958	26125.7	33099.6	36049.6	47591.7	21629.4	35608.4	27215	70695.7	140502	48826.1	48214.1	71478.2	77685.9		50328	30620.7	70360.1	83919.8	56156.9	61830.8	62597.9	41903.1
235	2-hydroxy-3-methylvalerate	Amino acid	Branched Chain Amino Acids (pyruvate derived)	36746	203	100001541	1787	131.071	164623	488-15-3;			32844.5	43264.7	42999.9	60612.9	70476	62514.6	57324.9	49565.8	46388.6	70749	47148.7	49264.3	142015	133554	60061.1	43023.6	53197.2	35875.4	30826.4	36416.3	83166.5	39204.2	48796.7	48981	52460.5	32204.3	91822	57304.4	61937.4	55116.7	40175.4	22815.3	32636.3	14836.9	18735.4	24624.9	25567.7
4	2-hydroxybutyrate (AHB)	Amino acid	Serine family (phosphoglycerate derived)	21044	GC/MS	100000933	1169.4	130.9	440864	3347-90-8;	C05984	Hydroxy-Butyrates	690135	1.04863e+06	2.7975e+06	7244234	5.64593e+06	3.77239e+06	3908461	5.95618e+06	6215369	5670123	13909177	11441862	6108894	3.9199e+06	7649748	1.80582e+06	2.36359e+06	11075462	5607377	6.51796e+06	7124757	5020379	2.92192e+06	7.81904e+06	9352495	2.32155e+06	2.68896e+06	3.24439e+06	509336	1.43956e+06	634350	507346	3605400	544416	717295	4.68888e+06	3367349
513	2-hydroxyglutarate	Lipids	Free fatty acid	37253	GC/MS	100002070	1576	247	43	40951-21-1;	C02630	CPD-381	4471953	5.99059e+06	5515421	27292200	12076506	5.0496e+06	7566320	4.71341e+06	6.45603e+06	10240207	5542099	7149788	7332038	7.38119e+06	10029087	8467645	7754117	5757862	8169462	3.65725e+06	7748310	8103493	3777840	7208533	9894038	6061545	16312154	13465956	5826766	15693460	23804756	23434214	6.42525e+06	5.27002e+06	6740374	6213642	8291694
515	2-hydroxypalmitate	Lipids	Free fatty acid	35675	203	100001579	5508	271.228	92836	764-67-0;			296794	177214	298938	270852	218212	331062	176111	284055	646880	1.66842e+06	600138	408819	373204	228075	189971	348254	384120	316053	188908	231054	282869	585937	844193	649560	302731	358493	165375	217174	322469	267157	121563	428850	780436	429720	361401	470296	314757
516	2-hydroxystearate	Lipids	Free fatty acid	17945	203	1239	5705	299.259	69417	629-22-1;	C03045		162371	72477.1	134993	147885	122905	144538	94867.4	227306	334896	902660	279798	181913	241184	204594	126005	261295	256519	119194		78253.5	168951	164513	803855	269463	106717		63486.6	131392	161361	130093	61356.5	391815	426168	276345	202189	282396
258	2-isopropylmalate	Amino acid	Branched Chain Amino Acids (pyruvate derived)	15667	203	100000409	732	175.061	77	3237-44-3;	C02504	3-CARBOXY-3-HYDROXY-ISOCAPROATE	448115	328437	53812.8	1.05337e+06	458037	205175	205432	165375	137857	621103	376172	462304	139750	174042	445650	131535	282478	198188	169464	108301	211545	157730	195280	276760	271078	174398	470908	289034	211740	913771	816309	405314	270852	590377	692547	285908	308580
310	2-methylcitrate	Carbohydrate	TCA cycle	37483	203	90	596	205.035	5460420	6061-96-7;	C02225		197470	246663	277422	141172	162395	345742	176325	337943	245912	340903	399423	274828	331175	261780	246125	104228	130307	131289	96968.2	144550	160593	166454	189546	102019	62656.9	146496	164110	127394	90847.4	40664.9	28328.2	59859.8	124099	155924	169661	94444.4	122696
1009	2'-O-methyladenosine	Nucleotide	Purine metabolism	42607	202	100004047	1876	282.12	102213	2140-79-6;			1.54884e+06	672956	657781	1.79452e+06	1547357	240370	245217	1.27465e+06	1.45092e+06	1.18657e+06	1.02576e+06	1.06057e+06	1.17301e+06	1.17871e+06	1.18242e+06	657817	742134	1.36702e+06	1424469	1.49734e+06	1.1994e+06	1.14953e+06	1184340	731550	678381	1.34342e+06	1.90812e+06	1.87199e+06	496950	413033	179493	603463	2633909	1.09538e+06	934260	1.17816e+06	1.25098e+06
740	2-palmitoylglycerophosphocholine*	Lipids	Phospholipids	35253	202	100001562	5604	496.34								112548			60260.5				37671.4	44623.7			67543.8		36137.3				57638.2	59593.1		132793		56221.7	104623		1.49836e+06	2.72185e+06	1.42184e+06	1.43268e+06
160	2-piperidinone	Amino acid	Aspartate family (OAA derived)	43400	202	100004295	2034	100.076	12665	675-20-7;			19319810	27702656	28273184	32565740	24243006	21878698	27797740	32606948	29255670	23832580	28279082	25067762	29028858	28269184	26918360	21861080	23686256	23397122	22550762	27797740	28443440	29694678	37332164	31602742	28825758	28933588	27322294	33882512	30395610	41249376	30816566	32434678	26723966	38474768	28452978	25462646	26442500
169	2-pyrrolidinone	Amino acid	Glutamate family (alpha-ketoglutarate derived)	31675	GC/MS	100001081	1190.9	142	12025	616-45-5 ;			10582584	11838807	4.99727e+06	22174988	15710461	18768758	12798830	4.50691e+06	5995883	5936379	3368733	3.49772e+06	11959918	12237624	4.83619e+06	5.62161e+06	4386365	2.80318e+06	4329373	3.34187e+06	15220922	8.08662e+06	5459276	3451627	3.11878e+06	1.82316e+06	3.89445e+06	14920715	4.94349e+06	54523364	25481538	5306772	7.15916e+06	3.66048e+06	7.01905e+06	5306772	4257986
742	2-stearoylglycerophosphocholine*	Lipids	Phospholipids	35255	202	100001555	5780	524.371	10208382				32634.2																				21617.6					26208.5	32091.5	25405.4	256848	189010	174490	337845		68600.1	59623.5		25784.5
37	3-(4-hydroxyphenyl)lactate	Amino acid	Aromatic amino acid metabolism (PEP derived)	32197	203	240	1395	181.051	9378	6482-98-0;	C03672	CPD-2222	15521.8	32525.7	7555.12	83042.5	37194.2	27710.5	25778.6		30941	25175.6	28715.7	32454.4	22496	24854.1	31339.4	18516.6	20333.2	19403.8	17490.1	28190.3	41399.4	43085.1	35536.7	41778.8	39578.5	15534.4	23099	28532.2	44395	489945	246069	59654.5	19384.7	27091.9	38967.4	25408	45817.6
1491	3,4,5-trimethoxycinnamate	Secondary metabolism	Phenylpropanoids	18291	202	100000452	4116	239.091	735755	90-50-6;			2.33291e+06	1.60238e+06	3.78324e+06	2.43171e+06	3.35765e+06	716607	657393	760806	341052	381074	1807905	1.70955e+06	830790	996187	913471	1.21995e+06	3.6034e+06	1.21339e+06	4.08638e+06	951024	442355	403009	326429	261735	776117	1.08018e+06	2.0716e+06	3.16825e+06	35313.2	20560.4	12209.3	18397.3	2.70333e+06	328040	490170	6144231	5.63185e+06
1493	3,4-dimethoxycinnamic acid	Secondary metabolism	Phenylpropanoids	37454	202	100001976	3981	209.081	717531	2316-26-9;			110719	73607	197576	364333	314933	95027.3	68995	217706	192689	108493	229387	424592	150970	53010	185432	729972	1863760	324819	205418	45172.4	201169	742148	184498		86784.5	127746	295221	164697	36247.5	230917	398765	298873	293965	108116	41196.5	468758	276749
1606	3-deoxyglucosone	Xenobiotics	Chemicals	27689	GC/MS	100001019	1579.3	129	114839	4084-27-9;			13488123	7.55111e+06	9226053	25626122	24049322	22469510	17782834	49710232	21042578	36907888	66319408	36050104	28721972	16959974	37822912	24045310	41782376	29240062	14682520	37089124	108683576	43991116	70403736	117497104	45121840	72085312	27859352	28235222	6584027	41201372	7.19843e+06	11650580	60688612	50527176	29474222	94677016	53902836
420	3-deoxyoctulosonate	Carbohydrate	Sucrose, glucose,fructose metabolism	15942	GC/MS	100000095	1942	373.2	4636210	103404-70-2;		KDO	3769692	2.67278e+06	1.60661e+06	1595122	2.04156e+06	990387	1.49079e+06	3.17219e+06	3.36428e+06	1.99744e+06	1.27512e+06	1.37282e+06	1.19886e+06	1.08221e+06	2468607	2.14092e+06	3.21938e+06	2.59077e+06	1.65393e+06	2.07585e+06	894782	1.10329e+06	1053683	1.85742e+06	1052824	1.97739e+06	1.96283e+06	3229123	6.8213e+06	2.30999e+06	1.71738e+06	727835	1.96518e+06	2.29726e+06	1.44722e+06	1542651	2.52117e+06
825	3-hydroxybutyrate (BHBA)	Lipids	Cutin and cuticular	542	GC/MS	254	1203.5	116.9	441	625-72-9;	C01089	Hydroxy-Butyrates	4.84069e+06	2.73204e+06	1.10119e+06	2.11638e+06	1.86473e+06	1.73496e+06	1.59273e+06	805871	1.95001e+06	2212898	2.65597e+06	3.2696e+06	2.5324e+06	954322	1.24752e+06	1.61392e+06	1.45909e+06	1.22548e+06	691076	1.44253e+06	4.865e+06	2.24139e+06	3018110	1.54184e+06	1395628	2.41454e+06	2449449	1.44177e+06	6936323	14330693	5.49061e+06	2765873	2.3121e+06	2.82808e+06	3369631	5869896	3.12188e+06
518	3-hydroxydecanoate	Lipids	Free fatty acid	22053	203	100000997	4681	187.134	26612	5561-87-5;			20426.7	10297.6	4336.66	6519.48	5634.42	3694.17	6429.53	4387.32	4112.25	7320.57	2328.09	6167.05	4659.71	5451.26	6669.27	5636.01	11436.3	6560.26	3910.21	3935.68	6597.51	8327.9	5019.92	5411.3	4646.54	4992.57	9138.2	10881.6	10131.6	4909.11	6538.49	5885.81	6632.34	6671.17	6178.39	9095.49	7822.54
42	3-hydroxykynurenine	Amino acid	Aromatic amino acid metabolism (PEP derived)	22110	202	100000986	1453	225.087	89	2147-61-7;	C02794																							2.15667e+06
521	3-hydroxyoctanoate	Lipids	Free fatty acid	22001	203	100000773	3463	159.103	26613	88930-08-9;			10724.7	9345.01	4361.25	7906.64	4683.09	6076.07	8397.64	3927.25	3358.27	8429.27	3322.59	6973.29	7242.76	8320.38	4864.63	11511.8	10015	7272.63	8478.68	3635.92	7359.71	9272.71	7693.34	7959.43	6046.62	7948.79	12644.5	14307.5	10036.2	8165.77	8934.47	9633.18	16414.7	10991.6	9379.59	8929.67	7805.85
523	3-hydroxypropanoate	Lipids	Free fatty acid	42103	GC/MS	115	1187.1	177.1	5459847	503-66-2;	C01013	3-HYDROXY-PROPIONATE	5.07078e+06	3208017	4280067	8406357	7.51145e+06	5127703	3739831	9151636	7.36207e+06	9887433	17283074	8697826	5.43714e+06	6215759	7174851	6.17064e+06	6631993	5527738	4173939	6215759	13496677	7.08318e+06	16265330	16286509	10403375	13886858	6.26088e+06	5.50165e+06	2608418	12764619	4122905	3.58601e+06	14592504	2.5379e+06	4732878	11534945	8294484
925	3-hydroxypyridine	Cofactors, Prosthetic Groups, Electron Carriers	Vitamin B metabolism (B6 or B12)	21169	GC/MS	100000905	1187.1	152	7971	109-00-2;			180968	224656	576090	717527	483932	382132	392048	1.13335e+06	376331	1.00357e+06	2.44959e+06	806031	218737	410256	798552	469117	851763	678053	421924	482488	964679	601299	871188	1.18229e+06	582529	1.92766e+06	451742	258713		805806	464750	338489	944569	218632	465659	552578	409480
240	3-methyl-2-oxovalerate	Amino acid	Branched Chain Amino Acids (pyruvate derived)	15676	203	100000036	2106	129.056	47	51829-07-3;	C00671	2-KETO-3-METHYL-VALERATE			5952.72	4609.19	6055.53			15728.6	14498.4	10040.9	8397.73	8225.56	6746.48	12684.6	8765.95	3778.67	6999.86	4618.5	7400.97	9057.9	5386.27	4862.88	6348.22					4203.58	10798.5	9380.64		4657.05	6440			6125.17	3542.77
171	4-acetamidobutanoate	Amino acid	Glutamate family (alpha-ketoglutarate derived)	1558	202	1113	1724	146.081	18189	3025-96-5;	C02946		309679	243991	144293	290225	199888	245587	148660	112046	206025	228388	183306	183917	174642	173864	157690	121538	346858	121306	89694.9	65371.3	174263	120752	103288	160008	157006	154705	87148.5	177562	172415	527209	421089	173339	134138	104360	117579	194879	120707
7	4-guanidinobutanoate	Amino acid	Serine family (phosphoglycerate derived)	15681	202	100000096	1085	146.092	500	463-003;463-00-3;	C01035		1.33177e+06	1.07989e+06	2772452	1.11846e+06	3924152	2.64691e+06	1.1925e+06	1.0718e+06	1.18293e+06	969768	383544	822024	1.0426e+06	992812	857240	1.1574e+06	587612	564232	584340	985965	1.57234e+06	3.66172e+06	1.13639e+06	846580	2.24545e+06	590403	974965	1.47194e+06	3.48558e+06	6.4027e+06	5.14409e+06	3.25726e+06	1.90901e+06	1461900	1.24161e+06	993021	1.24603e+06
173	4-hydroxybutyrate (GHB)	Amino acid	Glutamate family (alpha-ketoglutarate derived)	34585	GC/MS	100001507	1277	233.1	10413	502-85-2;	C00989	4-HYDROXY-BUTYRATE	922789	1.29083e+06	9246555	9255740	5503524	5350737	3.16733e+06	1.39095e+06	664828	524665	1.65784e+06	561330	1.51814e+06	1.12677e+06	6.17161e+06	2.73747e+06	2857682	1.88396e+06	875798	1.06459e+06	381714	261569	311244	292120	210489	1.13884e+06	940278	1.74381e+06	2.11855e+06	14415817	6237080	848649	1.87973e+06	289420	249059	301332	229781
1508	4-hydroxycinnamate	Secondary metabolism	Phenylpropanoids	36770	203	100001675	1474	163.04	637542	501-98-4;	C00811	COUMARATE	93304.8	104369	139426	163018	138132	110546	79066.3	160260	146819	321617	245039	176519	263606	218061	132534	61598.6	105778	226828	112125	143374	114646	104132	141900	115246	97043.9	103766	133981	174403	58263.5	129750	101419	276938	84084.6	111668	100472	173050	131520
242	4-methyl-2-oxopentanoate	Amino acid	Branched Chain Amino Acids (pyruvate derived)	22116	203	100000551	2200	129.056	70	816-66-0;	C00233	2K-4CH3-PENTANOATE&redirect=T	4683.99		6267.84	10765.6	8465.37	5558.38	6289.75	20398.9	17855.3	14063.6	21623.8	9033.88	5546.5	6234.31	13298.7	4135.95	9080.09	7795.2	4935.85	10488.9	8979.23	4095.94	10582.1	8019.73	5492.27	4139.64		3593.14	5154.65	15651.1	5436.91	3690.08	9507.67
175	5-aminovalerate	Amino acid	Glutamate family (alpha-ketoglutarate derived)	18319	202	100000454	860	118.086	6992101138	660-88-8;	C00431		1.76805e+06	2.23572e+06	492108	735647	140186	302849	1.11096e+06	535067	544066	410894		1.0515e+06	318209	583534	349407	650172	511835	405210	833515	313480		293527	290208	124891	216667		680917	409818	1105260	201441	552891	833224	435439	880048	890529	498483	520457
1611	5-hydroxymethylfurfural	Xenobiotics	Chemicals	37429	202	100002057	1992	127.039	237332	67-47-0;	C11101		2.19549e+06	807913	2.31e+06	2.25818e+06	1.55382e+06		1.08568e+06	1.79084e+06	1.04648e+06	1.81166e+06	11187195	2836265	1.12921e+06	2351633	2.93251e+06	2.06982e+06	2.33995e+06	3.57106e+06	972073	2.28305e+06	9009649	3.65518e+06	8813066	11417801	5070115	4780062	1.62969e+06	1.52066e+06	1.40862e+06	4735648	2.27118e+06	3.44774e+06	1.90514e+06	4.59241e+06	3.40202e+06	3.33548e+06	2958603
1029	5-methyluridine (ribothymidine)	Nucleotide	Pyrimidine metabolism	35136	203	100001446	1774	257.078	445408	1463-10-1;			18321	18674.5	6834.9	10910.1	6401.88	7697.93	11359.3	6060	5754.11	6416.84	7769.04	20633.3	13420.6	10147.3	12784.7	12658.6	12220.1	7479.45	13605.7	9674.08	16648.7	16982.3	7301.01	12296.3	11167.6		16216	14379.5	6026.1	12283.8	5150.97	8690.98	7409.56	13708.6	16131.9	13274.8	14749.9
276	5-oxoproline	Amino acid	Glutathione metabolism	1494	203	1021	744	128.035	7405	98-79-3;	C01879	5-OXOPROLINE	6552502	9350050	3.47762e+06	4.75236e+06	7.0696e+06	5486194	6177879	9914349	11441050	21255150	11337253	12774477	11468600	12338490	9060635	4744844	7086117	5.56192e+06	6.88697e+06	5905829	5.30917e+06	3.79449e+06	8870015	12897741	7.52375e+06	5.51881e+06	10551998	4603419	5560734	11295019	21017294	6.85753e+06	9350050	13609078	13851322	9018504	10105014
961	7-methylguanine	Nucleotide	Purine metabolism	35114	202	100001456	1353	166.072	11361	578-76-7;	C02242		163619	77555.8	135596	91992.1	118563	72639.2	59917.3	38143.7	113585	32043.1		44100.1	185471	141344	95512.7	115539	66531.5	48501.8	74229.6	70057.4	20252.9	249824					80802.8	83172.2	25642.7	31010.6	46432	86030.9		18259.8
962	7-methylguanosine	Nucleotide	Purine metabolism	31580	202	100001118	1451	298.115		20241-86-4;		CPD0-1041	518735	446536	168837	628515	247013	369871	504346	338817	394758	627514	605365	559493	267285	219452	308088	375633	485245	362839	258443	367319	843407	608028	413157	655901	495895	497996	522803	278648	542566	981336	325597	645954	601057	1.04047e+06	1.01613e+06	670292	679594
538	8-hydroxyoctanoate	Lipids	Free fatty acid	21239	203	100000956	2323	159.103	69820	764-89-6;			13880	6991.2	10048.9	8371.89	9776.66	6846.89	10449.5	13191.3	11830.6	16116	16126.7	13763	6014	6582.3	9613.55	11648.7	8842.5	8420.07	9078.87	9129.7	11255.2	22990.1	8584.59	10466.4	4974.1	4370.27	8833.24	5403.56	9113.46	8244.3	16744.5	25126	7984.98	19039.8	23715.8	5032.1	11167.2
664	9,10-DiHOME	Lipids	Oxylipins	38399	203	179	5177	313.238	9966640	263399-34-4;	C14828		844126	138501	438494	257492	203427	150775	142161	214410	242715	141707	247990	97852.3	98292	127593	364423	361743	324065	148865	209654	202095	205469	231510	203776	129838	109865	170350	203696	256856	348409	203159	397803	293578	468674	365623	203427	130914	389765
1312	abscisate	Hormone metabolism	Abscisic acid metabolism	21156	203	100000879	3195	263.129	5280896	14375-45-2;	C06082	CPD-693	88505.4	60118.9	92434.8	42986.5	28695.2	132359	137236	177330	105945	75645.1	81225.8	75557.1	171963	157835	103491	40127.1	41941.1	23984.7	27755	17244.7	105587	62994	32106.2	53525.5	65739.7	89814.3	46334.3	33378.1	23212.3	34048.1	61577.9	81875.2	57828.2	46639.1	21337.4	35273.6	18608.5
826	acetoacetate	Lipids	Cutin and cuticular	33963	GC/MS	1218	1285	231.1	96	3483-11-2;	C00164	3-KETOBUTYRATE	187414	174460	87939	179190	177418	118051	140220	153695	224500	303027	178471	234114	286413	159429	111812	302970	292822	242171	204701	360634	455324	368174	132160	330813	334586	221034	249814	504845	446274	264995	189801	274869	198867	347091	275187	353369	244060
888	acetylphosphate	Cofactors, Prosthetic Groups, Electron Carriers	Oxidative phosphorylation	15488	GC/MS	1211	1263	211	186	94249-01-1;	C00227	ACETYL-P	4.53393e+06	23939892	5.81079e+06	5727925	4458264	3.49093e+06	13965722	12600460	29977434	23262286	2.57433e+06	28284298	12199843	8.13648e+06	2.4993e+06	7159189	2.97492e+06	12821632	2.44003e+06	4513299	5.56553e+06	3.32505e+06	2853967	5596640	3.49478e+06	18064960	3170397	9443219	5987764	2130180	1.5865e+06	5814734	10489030	4.44339e+06	7.888e+06	35708060	2447476
964	adenine	Nucleotide	Purine metabolism	554	202	880	1003	136.062	190	73-24-5;	C00147	ADENINE	53167160	56074152	47237864	49223016	47101496	47183240	52192940	54131688	43421368	56868172	40902408	61178444	56467732	59240892	53696076	47869900	51940592	44001184	41154320	38543220	39486916	54334192	20308378	25742688	29070996	25216236	55508476	39279900	43216740	48842248	42995484	42942236	44137464	47970636	43721420	47886376	42779724
965	adenosine	Nucleotide	Purine metabolism	555	202	798	1650	268.104	60961	58-61-7;	C00212	ADENOSINE	1551230	3.87919e+06	698942	452105	208860	1.44624e+06	1.33697e+06	335614	49881.1	116733	868060	529732	1.17891e+06	1154521	477902	605685	891907	510403	826859	512292	281468	541741	304181	1.55853e+06	1.63463e+06	466705	2620570	1.16941e+06	11890646	12344040	35404968	38263216	1154521	3.58063e+06	3.12787e+06	837986	871341
966	adenosine 2'-monophosphate (2'-AMP)	Nucleotide	Purine metabolism	36815	202	100001694	1625	348.07		130-49-4;	C00946	CPD-3705			85838.7	64158.2		156688	150694				127862	73469.2	43012.2		236164	56852	179776		16541.2		39784.8						57374.9		113360	103317	64158.2	65933.2		42168.2			30666.6
973	adenosine-2',3'-cyclic monophosphate	Nucleotide	Purine metabolism	37467	202	72	1484	330.06	2024	37063-35-7;	C02353		156652	239937	169996	311621	107163	347456	773487	93208.9	58090.7		137898	174655	81397.2	43230.3	629795	438328	1.1399e+06	171992	169328	117820	138879	476662	26091.2		21391.4	341330	510025	47892.4	136457		56141.6	190416	114089	95408.8	77259.4	112776	48400
117	alanine	Amino acid	Aspartate family (OAA derived)	1126	GC/MS	811	1147.6	115.9	5950	56-41-7;	C00041	L-ALPHA-ALANINE	527654496	391775200	116368928	53215568	244588400	62552536	80714752	293012256	188968736	121525360	110613424	282343584	745332864	403094784	203821696	242492432	139561440	71802200	116711304	80540272	106613008	170958384	95552240	113572760	95537984	48236908	196664592	81550232	432439200	124219544	449512608	148974512	321070720	295727200	231402656	305717280	217293776
245	alpha-hydroxyisocaproate	Amino acid	Branched Chain Amino Acids (pyruvate derived)	22132	203	100000706	1854	131.071	83697	10303-64-7;	C03264		30919.4	30552.5	46611.9	34998.3	48786	84552.6	47767.8	41557.2	49122.8	41002.9	58464.7	49174.8	68955	86220.1	91045.3	55905.6	60395.7	37845.5	29261.9	43708.7	88010.8	48964	73759.4	53887.9	49107.9	46448.7	57229	53936.8	27760.2	49205.3	26141.8	25594.7	41070.7	10902.3	14714.6	23364.3	27763.3
246	alpha-hydroxyisovalerate	Amino acid	Branched Chain Amino Acids (pyruvate derived)	33937	203	100001300	1142	117.056	99823	600-37-3;			32990.1	76221.8	24865.6	59400.7	35903.6	81423	76570.5	31048.2	20126.2	26831.4	40889.9	31875.3	73547	61467.8	56417.7	25678.6	30185.5	23891.1	24011.6	17659.4	26722.5	18967.6	20699.5	48342.6	31578.8	22341.4	46419.7	99720.5	39855.2	169390	113928	28839.5	20785.3	18513.8	16577.7	23398	29888
1407	apigenin	Secondary metabolism	Flavonoids	21189	203	100000935	3880	269.046	5280443	520-36-5;	C01477	CPD-431	3618.36								5174.04	11454.1	2526.93	33736		6585.73	7003.9			13934	10111.2	4167.77	3306.62	8054.94	8783.93			3744.6							9156.52		3017.81	41073.5	7731.44
1409	apigenin-7-o-glucoside	Secondary metabolism	Flavonoids	37127	202	100001903	3841	433.113	5280704	578-74-5;	C04608	APIGENIN-7-O-BETA-D-GLUCOSIDE		8144.89										48092.7			32679.6						43485	38877.4								90840.4	16008.1					19570
351	arabinose	Carbohydrate	Amino sugar and nucleotide sugar	575	GC/MS	828	1631.6	217	66308	28697-53-2;	C00216	D-ARABINOSE	14126629		24456168	27309134	48316076	21720722		37289312	39987916	42728436		25795350		40662676	33630256	37456348	34287584	24746232		39197200	92224680	15434449	42579032	19878628	53769008	47233868		12278635		39473608	12432872	25215628	51314040	29253192		43515808	26764158
353	arabitol	Carbohydrate	Amino sugar and nucleotide sugar	38075	GC/MS	100000012	1687.5	307.1	94154	7643-75-6;	C00474			228942	215958			396341		326084		386343		507451	222683	217921	455148		333589		347356	442919	466375	831017	181589	676116	525519	732868			635750	341447	347430				501574	708131	862121
354	arabonate	Carbohydrate	Amino sugar and nucleotide sugar	37516	GC/MS	100001937	1736	292.1	122045	7643-75-7;	C00878		8242433	6.83821e+06	5061721	14847840	11737307	8104500	9645430	31784212	22418538	23018206	51742612	31640490	8.09544e+06	3.71268e+06	10631295	8546035	19431358	8271634	7.94386e+06	12522156	21535304	12612330	16168895	41263420	14392590	29072826	24709622	3.77177e+06		16469830	11087649	8773301	24639210		12612330	33395502
176	arginine	Amino acid	Glutamate family (alpha-ketoglutarate derived)	1638	202	231	650	175.119	232	1119-34-2;	C00062	ARG	2.56387e+06	3.65683e+06	924879	474631	748420	1747677	2.73532e+06	766143	2.22633e+06	803321	100743	464946	1.83885e+06	1.70689e+06	370850	899515	375685	185929	468665	260375	124673	369943	220922	307969	207444	96614.7	570532	478324	2.92878e+06	1.00968e+06	7.24483e+06	1.30559e+06	621600	1.46968e+06	1.55955e+06	398189	748420
119	asparagine	Amino acid	Aspartate family (OAA derived)	11398	GC/MS	917	1651.2	231	6267	70-47-3;	C00152	ASN	154869600	173473280	13705524	3.96712e+06	20747826	14516825	12483912	113483936	55440220	26570176	8652305	11466978	65339008	90225168	9674770	3.47019e+06	12443624	20600304	45795152	1.58077e+06	544113		2.62898e+06	9342855	1.74741e+06	3345136	26507378	13603335	3.11019e+06	8400506	119858968	3997017	16937630	21547114	15784159	7.60411e+06	4.23524e+06
120	aspartate	Amino acid	Aspartate family (OAA derived)	443	202	234	675	134.045	5960	56-84-8;	C00049	L-ASPARTATE	2.1415e+06	2614766	1.04211e+06	671969	886118	1400381	1.03206e+06	2.06029e+06	1966002	2735379	1.70043e+06	3033803	2529499	2.90893e+06	1.35126e+06	809086	1.37558e+06	1.89908e+06	2.36416e+06	1.46278e+06	538334	654645	1618593	1115362	779145	870505	1904557	1.38736e+06	366411	286296	623785	153682	2.64599e+06	1.04572e+06	1.21978e+06	2.17412e+06	1.93651e+06
1059	beta-alanine	Nucleotide	Pyrimidine metabolism	55	GC/MS	244	1451.8	174	2394755801	56-41-7;107-95-9;	C00099	B-ALANINE	11598137	13318510	2.36742e+06	3.43744e+06	5.17705e+06	2.04312e+06	4238039	3.11152e+06	8.20828e+06	2.887e+06	734056	2.68422e+06	5133031	5515724	1610636	4768583	3.49176e+06	2.2051e+06	2.9032e+06	1163652	656229	2.31773e+06	1618150	1.34642e+06	1.40259e+06	320502	4.23252e+06	4.4953e+06	4574702	2.09889e+06	4.05322e+06	1.01545e+06	2.28178e+06	5.21233e+06	3.49176e+06	1199636	1.63752e+06
247	beta-hydroxyisovalerate	Amino acid	Branched Chain Amino Acids (pyruvate derived)	12129	203	1442	1043	117.056	69362	625-08-1;			22900.9	27164.4	13378.7	19143.1	31700.4	17482.5	16202.6	30413.1	20182.3	34640	35212.2	18960.1	42311.9	37748.4	54890.4	12441.3	22769.2	22390.3	20245.8	26977	36003.6	20657.4	29104.4	56668.4	43109.7	22848	89725.1	53604.9	29753.3	26525.3	26977	12478.2	35704.6	40043.8	23425.8	32827.1	25161.8
9	beta-hydroxypyruvate	Amino acid	Serine family (phosphoglycerate derived)	15686	GC/MS	100000055	1425.1	221	964	1113-60-6;3369-79-7;	C00168	OH-PYR	17578780	12433997	12187314	12325971	10634731	15633335	14688754	12380072	13606496	12176265	8738791	13369236	14477405	13929204	13470166	16835694	13842487	10242933	15192180	16872122	18779644	15999498	9711792	13883293	13817489	11886954	14040748	15761581	12339521	11746560	11637025	13810718	15981392	14916322	12101389	16474839	13586628
10	betaine	Amino acid	Serine family (phosphoglycerate derived)	3141	202	799	721	118.086	247	107-43-7;	C00719	BETAINE	5085793	3.85075e+06	2.26627e+06	2.1457e+06	2.55314e+06	2807140	2.23962e+06	3.42177e+06	8102336	1.87239e+06	3.65824e+06	3.98209e+06	3.01405e+06	2.58202e+06	5029288	3.68213e+06	3.18475e+06	4389103	3.31928e+06	3.46775e+06	2.67798e+06	3.04412e+06	1.84782e+06	2.26723e+06	1.59961e+06	2.76449e+06	5816725	4704623	3.78514e+06	1.80183e+06	1.75113e+06	2.62579e+06	5536450	2.72766e+06	1.40448e+06	2.66047e+06	1.66833e+06
552	caproate (6:0)	Lipids	Free fatty acid	32489	203	926	2766	115.076	8892	142-62-1;	C01585		52395.9	24532	44175.6	32041.2	25403.7	23856.3	26997.3	18634.7	26590.3	20559.3	22881.6	26035.3	26706.4	29555.9	37418.8	38006	35473.8	21237.3	24239.9	23564.1	19024	27002.1	7275.96	12411.1		20858.6	32979.9	20311.5	17350.7	28842.8	31807.2	23918	25081.3	16750	16621	19929.8	19457.1
553	caprylate (8:0)	Lipids	Free fatty acid	32492	203	932	4367	143.108	379	124-07-2;	C06423	CPD-195	54459.9	60075.4	90955.9	65452.1	44060.7	45681	59819.8	47981.3	34507.1	24677.3	43618.5	35041.2	52581.7	56926.7	75437.5	38601.3	43800.7	33932.8	26862.2	67571.1	66758.3	57014.6	19719.9	35069.8	31811.4	39983.6	36234.1	26346.8	23973.1	35813.6	59833.6	30774.1	21864.7	39378.4	17041.1	32286.3	22268.5
778	choline	Lipids	Choline metabolism	15506	202	1256	674	104.107	170746	67-48-1;	C00114	CHOLINE	59293380	55200268	50685872	60563736	55572772	66309600	61956796	82697072	63113352	81911256	81077808	78939552	62845188	63931248	64114828	49294088	57697868	64178240	56588844	70599312	70112656	66944440	83318048	71646384	57789032	70448056	64215376	66397936	53478748	58897060	61673720	47430164	77124736	65333888	66775644	66907284	64070420
779	choline phosphate	Lipids	Choline metabolism	34396	202	267	695	184.073	135437	72556-74-2;	C00588	PHOSPHORYL-CHOLINE							76765.7															109139							417423	114928	310518	355346		108826	89773.5	98842.1	244384
1466	chrysoeriol	Secondary metabolism	Flavonoids	40474	203	100002959	3935.2	299.056	5280666	491-71-4;	C04293	574-TRIHYDROXY-3-METHOXYFLAVONE	36841.9	33821.3	41814.9	77398.6	41881.5	65532.9	39720.5	6822.39	69750.7	52493.4	49297.2	388083	74850.9	111833	491496	8581.57	8522.34	191522	52633.4	188216	492902	217236	61349.5	55777.7	20500.1	18398	83017.5	70217.9	41948	19345.3	6939.07	13566.1	120789	23277.5	18442.7	35752.7	27777.1
1507	cinnamate	Secondary metabolism	Phenylpropanoids	12115	203	1259	2888	147.045	444539	140-10-3;	C00423	CPD-674	16458.3	9361.35	73798.5	77384.5	112335	25622.2	7348.53	49000.7	30535.6	148279	177992	68770.1	44603	93717.2	67630.3	25357.9	26284.6	44131	9260.62	53297.5	12631.8	7498.04	91815.8	36366.2	27942.7	51498	19401.9		3641.65	14829.1	23774.6	9250.57	127561	8766.92	5079.84	42271.1	9248.89
503	citramalate	Carbohydrate	C5 branched dibasic acid metabolism	22158	GC/MS	100000998	1490.7	247	1081	6236-10-8;	C00815		3442319	2170081	1861755	1.28976e+06	1.51321e+06	1.04042e+06	2.17743e+06	1.57013e+06	855712	1.69531e+06	1480737	1.4996e+06	1.2238e+06	1.2583e+06	2734411	1.63313e+06	3.59031e+06	2370875	1.63631e+06	792931	1.17074e+06	1.72879e+06	1.91624e+06	1.96053e+06	1.65799e+06	1.56612e+06	1.96614e+06	1.81914e+06	2.26144e+06	2.24538e+06	2.73978e+06	1.60035e+06	1.47855e+06	2.77585e+06	2.2457e+06	1.17948e+06	856358
314	citrate	Carbohydrate	TCA cycle	1564	203	1124	591	191.02	311	77-92-9;	C00158	CIT	22507988	18775650	7.30159e+06	7.8645e+06	8790923	6975644	11926955	5709521	6322626	11319121	2.00126e+06	10140129	11790077	13924552	9968721	21564998	28579526	8.22105e+06	8844255	6.18793e+06	8948410	10153974	5.18515e+06	10731283	6.9251e+06	11442634	16878300	13085661	20135158	35517548	25005820	26626408	11309723	15965396	17988856	13126099	7.26863e+06
181	citrulline	Amino acid	Glutamate family (alpha-ketoglutarate derived)	2132	202	391	715	176.103	833	372-75-8;	C00327	L-CITRULLINE	361997	662597	702946	64015.9	463691	150548	398193	153871	171940	125548		72584.4	886757	857329		290579	60039.4		274677								553476	70971.5	1.78771e+06	1.96974e+06	10114810	457736	50537.8		122738		125284
1511	coniferyl aldehyde	Secondary metabolism	Phenylpropanoids	36745	202	100001684	3587	179.07	5280536	458-36-6;	C02666	CONIFERYL-ALDEHYDE	175977	138342	143897	146119	130091	76324.3	107115	232627	63467.7	207087	263935	255355	131188	43149.4	96187	151976	114910	176440	105958	221605	197773	302971	138225	174440	107350	111508	124093	133691	291466	247077	208419	1332192	59903.9	87272	195388	201395	154620
1031	cytidine	Nucleotide	Pyrimidine metabolism	514	202	827	1065	244.093	6175	65-46-3;	C00475	CYTIDINE	3.25452e+06	3512550	898252	1.77101e+06	891109	872564	1.6109e+06	977972	993791	1542811	1.45413e+06	2.48952e+06	1864861	1.98864e+06	1.71127e+06	2.33459e+06	2.73885e+06	2.00296e+06	1.89656e+06	1.71354e+06	2.83445e+06	3.80872e+06	2209641	3.67256e+06	3333997	1.89814e+06	3.53372e+06	5038359	2.33561e+06	4.14994e+06	2.03466e+06	4.2249e+06	2.29217e+06	4.12569e+06	5001813	2714107	4281792
1037	cytosine-2',3'-cyclic monophosphate	Nucleotide	Pyrimidine metabolism	37465	203	73	957	304.034	417654	15718-51-1;	C02354			6979.42	4526.31	6963.98		5153.66	20871.2				13766.2	7883.97			15912.1	11795.9	37495.7		3901.44		4030.26	15963.1				12061.3	12005.1		9685.35		2553.4	9431.5
905	digalacturonic acid	Cofactors, Prosthetic Groups, Electron Carriers	Ascorbate metabolism	21046	GC/MS	100000934	2220.9	375.2	6857565	5894-59-7;	C02273
559	dihomo-linoleate (20:2n6)	Lipids	Free fatty acid	17805	203	1231	5722	307.264	6439848	2091-39-6;	C16525		214989	114806	192423	218774	194931	125297	81969	140798	256715	476765	180147	92049.3	138495	105034	142739	103301	144246	161208	101643	107737	326543	344087	510510	386816	169846	164776	87003.5	94455.1	149644	118370	69934.7	169344	340652	590534	455840	86817.3	151758
560	dihomo-linolenate (20:3n3 or n6)	Lipids	Free fatty acid	35718	203	100001739	5600	305.249	5312529	17046-59-2 ;	C03242	CPD-8120	27226.1	12290.7	20771.6	40849	23549.1	10764.3	14021.4	20131.6	10572.7	55714.9	57465.2	25482.4	27561.5		32874		21223	31690.6	12459.7	15740.2	61961.3	35962	57747.7	55681.6	16587.7	35809.8	32835.8		17212.9	21359.2	9650.05	30860	37849.6	88545.1	44903.3	24480.6	33658.1
1531	dihydroferulic acid	Secondary metabolism	Phenylpropanoids	40481	203	100003432	1929	195.066	14340	1135-23-5;			3769.47	3631.92		18298.9	15297.1			5040.86	5240.4	6471.41	5288.33	7190.02	4545.51	3043.35	4741.34	7817.75	11006.4	13558.7	8949.86	16884	5905.84	14161.8	11783.9	8395.26	5839.22	12926	6619.72	8053.91		10565			13378	4744.74	4315.96	9685.99	7276.63
1439	dihydroquercetin	Secondary metabolism	Flavonoids	38179	203	100002229	2210	303.051	471	480-18-2;	C12316	CPD-474	394418	181757										5857.22										9933.3		10475.1					6742.65	5192.04	7344.85					11717.5	2546.73
183	dimethylarginine (SDMA + ADMA)	Amino acid	Glutamate family (alpha-ketoglutarate derived)	36808	202	100001810	812	203.15	123831	102783-24-4;	C03626		421050	405562	223102	153346	190633	313760	410494	197171	440924	250890	154241	162599	487841	495363	84195.8	159859	158621	97930.2	196633		70809	436032	154117	184360	119798		181986	185000	200321	140925	837002	144398	205294	208461	132044	193483	183969
561	docosadienoate (22:2n6)	Lipids	Free fatty acid	32415	203	100001182	6017	335.296	5282807	7370-49-2 ;	C16533		8433.32	5474.02	10570.4			8757.98			13673.3	13405.5	12189.4	8644.43		6190.9		6939.81	14658	9359.75	6594.6		16866	18156.3	14644.5	10841.9	11333.1	11823		7131.82	8295.25	5040.56	9571.54		10999.4	13509.3	6097.98	8110.63	10865
568	eicosenoate (20:1n9 or 11)	Lipids	Free fatty acid	33587	203	100001335	5955	309.28				CPD-12189	564595	419179	957536	577953	532950	846870	342551	1.35973e+06	1059075	1.96755e+06	2.00603e+06	992625	1.50122e+06	986843	1181199	1.12022e+06	1.39694e+06	578397	443872	919872	2413838	2124107	8630740	2.5985e+06	1.04546e+06	610832	981125	658936	1.35529e+06	447342	265188	586467	1.54758e+06	1.91937e+06	2660692	1.41825e+06	2.67753e+06
1424	epicatechin	Secondary metabolism	Flavonoids	17774	202	2070	2860	291.086	9064	490-46-0;	C09727	CPD-7630	605832	1.27555e+06					16729.3					18587.6					9469.03			41965		90912.9		27527.6	38689.6	18981.3			241522	500067	1.10495e+06	168418		67518.1	151095		21702.3
356	erythritol	Carbohydrate	Amino sugar and nucleotide sugar	20699	GC/MS	100000846	1517.5	217		149-32-6;	C00503	2-C-METHYL-D-ERYTHRITOL-4-PHOSPHATE	13907119	20464890	12760373	24345886	15748224	27138072	30101434	6197468	10532655	16619400	17643000	21628084	30868096	22379720	42179360	6835367	14156321	27381666	11540083	15400268	30780400	30705604	9601009	62940088	68971632	16119380	24184864	25852086	9068634	16956900	10243128	9892057	32964768	24125902	11726467	17863786	17068816
357	erythronate*	Carbohydrate	Amino sugar and nucleotide sugar	33477	GC/MS	100001320	1546.9	292.1	2781043	88759-55-1;			85744560	34486548	57943096	42231612	51453512	48504024	40417872	69397136	76528384	75898168	60287036	54987936	38108672	43434204	61599576	65687972	68983648	56068988	48218160	49405888	72298400	65757712	117712560	51018140	59910700	59991612	38244352	62162472	28709228	31316520	17832584	28580072	114078224	23604186	37242060	61027120	59773980
906	erythronic gamma-lactone	Cofactors, Prosthetic Groups, Electron Carriers	Ascorbate metabolism	21038	GC/MS	100000922	1450	247.1	5325915	15667-21-7;156678-21-7;			1.79596e+06	889417	368854	541644	551063	286521	432759	419590	895857	869266	1.14698e+06	423918	257094	201316	492620	927164	791333	468809	303573	394649	1.07163e+06	1.06085e+06	1.83356e+06	964282	664180	466109	271304	308512	415478	1.51978e+06	544755	820096	1.10205e+06	692606	901851	497013	660096
430	erythrose	Carbohydrate	Sucrose, glucose,fructose metabolism	27753	GC/MS	100001042	1431.1	217.1	94176	583-50-6;	C01796		1.09069e+06	863892	813575	1.07893e+06	986136	806132	947224	1.20813e+06	1.04105e+06	804825	844295	1.49199e+06	1.33774e+06	1.06498e+06	1.10039e+06	387695	1.23485e+06	1.0839e+06	1.07433e+06	1.76107e+06	996201	908687	679368	950892	850787	1.23955e+06	926585	1.52129e+06		632191	811710	836776	2.42688e+06		922354	1.15843e+06	1.24767e+06
431	erythrulose	Carbohydrate	Sucrose, glucose,fructose metabolism	37427	GC/MS	100001986	1496	205.1	5460032	533-50-6;	C02045		9335100	8609521	20279280	19770366	27540864	9056407	9051475	23903936	17474712	19215234	28670920	29039520	24087482	20856722	17343128	16199980	21413730	17768588	17418762	21052442	15308063	17742650	8929088	10038486	11207508	17860306	11809748	12243593	4.93147e+06	11054136	7459744	10032735	16432828	5680611	7.20533e+06	14835427	8292941
780	ethanolamine	Lipids	Choline metabolism	1497	GC/MS	420	1304	174.1		141-43-5;	C00189	ETHANOL-AMINE	39836664	27708174	5.24846e+06	5.69982e+06	11785404	3.64324e+06	8213708	13112953	38565732	4523486	1.3924e+06	3.82387e+06	17029188	16739201	2306900	3159255	2.60787e+06	3.04031e+06	8021260	1.40778e+06	1.383e+06	4.2922e+06	1.29701e+06	1.36143e+06	1.54875e+06	553854	6.1791e+06	8944008	10586768	1.78952e+06	11967712	4.91062e+06	3.44855e+06	6.96845e+06	4928062	1.2221e+06	1.63106e+06
677	ethyl linoleate	Lipids	Fatty acid ester	36800	GC/MS	100001703	1963	262.29	5282184	544-35-4;	D01590		1.10629e+06	1.90964e+06				520390	927088		1.25972e+06	2.96771e+06		1.7014e+06		1.71657e+06					685623		285575		1.20442e+06	141647		1.23812e+06		1.50845e+06	711391				1.10537e+06		1.16898e+06	2.4155e+06
1516	ferulate	Secondary metabolism	Phenylpropanoids	35630	203	100001542	1810	193.051	445858	537-98-4;	C01494	FERULIC-ACID	177503	267025	1.42256e+06	1.57246e+06	874012	259352	407357	489419	290820	1.37743e+06	951960	1.99294e+06	421522	406711	568430	632192	859220	936507	572227	2.17129e+06	567186	1.32541e+06	591889	242648	246056	491600	447915	704258	92036.1	535236	258468	130549	1.40927e+06	347555	812451	1.29841e+06	1.13007e+06
433	fructose	Carbohydrate	Sucrose, glucose,fructose metabolism	577	GC/MS	878	1758	217	5984	57-48-7;	C00095	Fructose	18119270400	17950244864	17127753728	18417811456	17950746624	16464310272	19085854720	18111553536	17387644928	17701799936	17582831616	17114733568	16436155392	16274719744	18096836608	18353457152	19793367040	18628136960	17840936960	17962844160	18670534656	18816104448	18035456000	17920133120	17459646464	16798253056	17629460480	18630127616	16828022784	19592323072	15894751232	16717543424	18299813888	17626062848	17145416704	17715148800	17510387712
296	fructose 1-phosphate	Carbohydrate	Glycolysis	15909	GC/MS	100000253	1983.1	445.2	65246	53823-70-4;	C01094	FRU1P	716351	1.7492e+06	1.24931e+06	863324	739130	1.58864e+06	2648839	2404129	2053301	3.66432e+06	2.62484e+06	2214958	1227992	1.35653e+06	3736655	1.79098e+06	3994153	1.62836e+06	1.49483e+06	1.72685e+06	1.87866e+06	2.61436e+06	3.02324e+06	2.96556e+06	1.4401e+06	2.19349e+06	1.26486e+06	2.04001e+06	679748	1.44053e+06	283285	283742	1.70222e+06	2.1787e+06	2213396	2035127	2.4737e+06
297	fructose-6-phosphate	Carbohydrate	Glycolysis	12021	GC/MS	1232	1994.9	315.1		103213-47-4;	C05345	FRUCTOSE-6P	7.09234e+06	6.5859e+06	7313205	4.02958e+06	4450699	8.03421e+06	7674825	6.23436e+06	8999579	11359493	11013028	5553161	6.6765e+06	5.68232e+06	7674825	6.46685e+06	11741270	8122347	4846130	7774134	11304189	5.4629e+06	10719793	14381899	8960341	9670601	7099815	8547618	5326622	7057608	1.96203e+06	1.66101e+06	7.85812e+06	10408875	6723012	15597408	9036011
358	fucose	Carbohydrate	Amino sugar and nucleotide sugar	15821	GC/MS	918	1682.2	204	3034656	2438-80-4;	C02095	D-FUCOSE		8258668	26002122		32049254	36618276	20599328	12675245		20025688	33161614	31111946	26008150		36369528	9759534	33538196	6.12952e+06	14816535	24974388		45983140	26321860		52618480	18584586	13671597	18113650		20599328	26765506	23108696	23602550		19851864	26154006	23416882
315	fumarate	Carbohydrate	TCA cycle	1643	GC/MS	330	1382.1	245		100-17-8;	C00122	FUM	77390832	77800384	118721056	127274264	170955472	76468408	148191520	88724864	54461472	29237324	72709952	162361792	47319056	39760936	98199696	107680976	145878368	194604176	216570736	212362224	44757332	71092376	44370504	62545032	105454256	95115752	170172160	155442656	4924741	3.22113e+06	4.93517e+06	7.16864e+06	160613408	16769834	44003064	112197024	88724864
435	galactinol	Carbohydrate	Sucrose, glucose,fructose metabolism	21034	GC/MS	100000908	2226.1	433.3		16908-86-4;	C01235	CPD-458				2.35354e+06	6.62535e+06			11863913	482399	7.15421e+06	3251683	141358	27760930	13739284		1.93593e+06	824347			112231	13643104	2.15585e+06	995437			3.06842e+06	369855					199623	5939694			618315
185	gamma-aminobutyrate (GABA)	Amino acid	Glutamate family (alpha-ketoglutarate derived)	1416	202	141	682	104.071	6992099119	56-12-2;	C00334	4-AMINO-BUTYRATE	17147142	18748170	17317722	12606315	20470496	11413231	14057786	10304623	18577974	12570240	2068026	6.21803e+06	15568635	15460163	8.08796e+06	13882621	12134004	7857038	14454714	6.74396e+06	629868	3567201	4766978	1.67281e+06	2.99301e+06	835126	10546671	16197700	17263734	3.98563e+06	15366713	5956173	13138456	10074448	12757434	5911979	6777115
278	gamma-glutamyl-2-aminobutyrate	Amino acid	Glutathione metabolism	37092	202	100001502	1589	233.113					133411	57437.7	19536.9		39347.6	12734.5		30462.8	65719.4			26301.4	37362044	27297996		74848	25947.9	121261	26620.6		25072.1	340279							58975.9	30516.5	42090.4	36858.3	37262.4		27935	34894.7
1061	gamma-glutamylalanine	Peptide	gamma-glutamyl	37063	202	100001843	1108	219.098	440103	5875-41-2;			450895	393725	115515	59981.7	84857.6	93967.5	149494	132107	143144	99462.6	105617	214382	2.59489e+06	1.72218e+06	183861	185768	75816.4	87867.5	111935	47643.7	43745.5	64542.5	13329.2	56624.3	18882.7	28814.7	125989	48189.2	80635.7	53061.7	129401	25479	110649	119357	51780.1	133597	136026
1064	gamma-glutamylglutamine	Peptide	gamma-glutamyl	2730	202	1140	806	276.119	150914	10148-81-9;			257538	421804	51340	180111	180823	530086	529028	351463	598244	543819	106363	257538	1.39942e+06	1.19458e+06	372618	217478	133817	211891	679446	97685.4		45655.4		86338.2	21018.2		284552	94535.5	111888	270927	2.93629e+06		272585	424235	225259	185348	164958
1067	gamma-glutamylisoleucine*	Peptide	gamma-glutamyl	34456	202	100001485	2644	261.144					24245.4	13066.6	58789.6	23597.8	26687.8	63156.8	28076.2	41305.6	75029.7	56200.7		20349.6	160366	115653	22217.5	29377.4	18197.2	13695.4	25012.6	20574.6		16782					19035.5	12829.5	20310.3		17411.6		26619.7			11461	7411.1
1068	gamma-glutamylleucine	Peptide	gamma-glutamyl	18369	202	1268	2744	261.144	151023	2566-39-4;			48238.7	30294.1	117436	58656.7	90754.9	133614	83106.2	119036	201868	158377	38258.3	52664.1	282983	467345	63837.3	48534.8	46758	44765.7	83361.7	45963.7	19373.4	44350.3	19011.6			16003.9		25848.2	10249.6				49352.1				9492.99
1071	gamma-glutamylphenylalanine	Peptide	gamma-glutamyl	33422	202	100000491	2846	295.129	111299	7432-24-8;			117558	138782	455896	283028	561235	614942	325932	413595	405465	481377	91559	98418.8	696133	882698	187050	291588	175994	75226.7	150920	72558.7	27037.7	73799.4	85516.5	28002.1	23117.4	26261.6	60736.4	92699	15923.8		40539.8		158517	40887.8	16971.7	48228.9	23659.8
1073	gamma-glutamyltryptophan	Peptide	gamma-glutamyl	33947	202	100001295	3033	334.14	3038501	66471-20-3;					24665	29557.4	88436.2	32432.3	18394.1	37162.9	65361.6	74056.1			65969.4	97297.8	19065.1	20790.5			11084.3														23465.6	9972.1
1075	gamma-glutamylvaline	Peptide	gamma-glutamyl	32393	202	100001126	2040	247.129		2746-34-1;			91420.6	61090.7	61302.3		31619.5	89268.1	45783.9	64524.9	95319.6	64441.3	21721.4	21565	168734	133503		56171.4	23949.8	25473.6	39419.6								15912.6		41866.5		58021.8	25824.1		16768	27404.8	23811.8
359	gluconate	Carbohydrate	Amino sugar and nucleotide sugar	587	GC/MS	338	1879.4	333	10690	527-07-1;	C00257	GLUCONATE	96956136	205715248	79475792	134264256	32714608	257335376	280859456	39810236	34756220	46893844	73140192	46179736	86336712	46420568	105676976	43983196	45767396	81606704	65630812	73324424	118973872	68601320	25306396	493379104	412411104	110548072	139075360	169285344	114808288	53264604	71728288	120057488	81945104	410508224	444942816	117702992	137527488
445	glucono-1,5-lactone	Carbohydrate	Sucrose, glucose,fructose metabolism	32355	GC/MS	100000945	1838	275.1	7027	90-80-2;	C00198	GLC-D-LACTONE	368202	443698		424441		1.17972e+06	1.8342e+06		161475	466100	620528	300314	249123					139676	288121	535619	1.10087e+06	637385	775712	10718139	2.43799e+06	637470	448865	366081	587776	673155	324199	2.82774e+06	583672	1.73289e+06	6651950	351450	344068
362	glucosaminate	Carbohydrate	Amino sugar and nucleotide sugar	27681	GC/MS	100001009	1900	291.1	73563	3646-68-2;	C03752		1.35609e+06	1.87318e+06	1.04321e+06	1.65831e+06	1.19112e+06	1.10116e+06	820898	2.11559e+06	5.46131e+06	1.4497e+06		1.51895e+06	1.58524e+06	1.75985e+06	859605	995122	637363	632473	876792	357112	588477	486267		839412	1.07452e+06		1196791	422692	339585		1.37718e+06	975418	945155	2.34834e+06	1.62776e+06	481870	1.21988e+06
363	glucosamine	Carbohydrate	Amino sugar and nucleotide sugar	18814	GC/MS	289	1851	203	441477	66-84-2;	C00329	GLUCOSAMINE	28529048	27309964	16418531	19957580	23799418	16439512	15058769	41153268	36082400	38156796	16415709	21163678	39097280	20797678	19159620	17701880	31019868	21945534	31045612	22155504	19798242	19407792	29013542	30386908	22828826	9922673	34387932	29762588	20038328	37927988	63407960	16590904	41813180	44553368	43218356	33129280	25384180
298	glucose	Carbohydrate	Glycolysis	31263	GC/MS	572	1780.9	217	79025	50-99-7;	C00031	CPD-3607	5997542400	6040274944	5662812160	6087950336	6074313216	5888479232	4126065152	3922946304	3710735104	4071740160	4080278528	3837855488	4020755968	3745058560	3989672192	4216050176	4500273664	4122214400	4074883584	4331303936	4590054912	4123631872	3897307904	3967453184	4012454144	4087134720	4117554432	3796261632	3247545856	4468958208	3206766848	3498941696	4315442688	3609304832	4018966528	4273195520	3807517696
300	glucose-6-phosphate (G6P)	Carbohydrate	Glycolysis	31260	GC/MS	291	2042.7	387.2		103192-55-8;	C00668	ALPHA-GLC-6-P	7.56212e+06	12188398	7.64262e+06	7438102	8422914	11201941	21271500	14810045	16281520	27678656	15051692	11977204	10729348	11508535	20053820	10163921	25068930	14216120	9658534	10657823	15371947	14367412	21546976	20570936	15087884	15282157	10999264	19581424	9936492	9556362	2314930	2.21429e+06	12796165	21404082	15416763	19233102	19317862
186	glutamate	Amino acid	Glutamate family (alpha-ketoglutarate derived)	57	202	561	700	148.06	611	56-86-0;	C00025	GLT	656526	1.00822e+06	625151	828603	1.3701e+06	1.05944e+06	713084	3.68271e+06	2737482	2.07786e+06	926681	1.26994e+06	5598344	4.62392e+06	1.1234e+06	1.59359e+06	810247	1.67577e+06	2601279	565645	518102	681172	650954	500061	386146	274205	1.90347e+06	473693	1.30882e+06	384575	2.36375e+06	1.51878e+06	1.27076e+06	959842	643897	750252	861703
188	glutamine	Amino acid	Glutamate family (alpha-ketoglutarate derived)	53	202	563	684	147.076	5961	56-85-9;	C00064	GLN	1284711	3.13692e+06	49597.9	186100	431968	256646	1.01243e+06	584018	2.21134e+06	2580056	154251	845070	2.42142e+06	2.1314e+06	485209	265563	189297	241196	854223	227442	41750.5	149050	251618	160202	67924	95800.5	655921	200067	630766	1.08658e+06	21501084	1.11315e+06	1.08694e+06	2330822	1.85669e+06	216388	879135
279	glutathione, oxidized (GSSG)	Amino acid	Glutathione metabolism	38783	202	448	1535	307.083	6535911215652	103239-24-3;	C00127	GLUTATHIONE	4447858	712849	282120	89359.2	66115.7		32727.5	76678.5	2.51876e+06	63940.7			592244	245729	51411.5	591720	63899.8	150777	275236								270904	65476.8	15921146	51501.5	1.18079e+06	328607	266076	529799	492115	147820	118748
302	glycerate	Carbohydrate	Glycolysis	1572	GC/MS	1052	1360.7	189	752	600-19-1;	C00258	GLYCERATE	103872848	59627756	78999488	65778804	82967592	62362972	51193036	89725520	102762024	102183744	96320056	84930424	76636216	77438920	96758408	121135080	107854816	66990172	69204232	71713360	113494944	85295392	137755696	95976728	87235152	103672296	70081744	87219096	46242472	38261640	27740240	42830048	157414576	52792592	66252732	131662400	126069360
715	glycerol	Lipids	Glycerolipids	15122	GC/MS	1254	1311	205	753	56-81-5;	C00116	GLYCEROL	151920128	126125976	108391576	120741384	126075824	96352000	99161016	128219800	140123088	127933744	137459120	126066400	162864064	134468736	146552800	94680720	111394888	109586368	99712632	122863424	188603920	168001376	134445440	141947440	133621912	124370416	136928288	142373088	75888440	98135008	83395288	89360656	177541920	129617416	128284504	133603120	102122584
747	glycerophosphorylcholine (GPC)	Lipids	Phospholipids	15990	202	100000269	694	258.11	657272	28319-77-9;	C00670	SN-3-GLYCEROPHOSPHOCHOLINE	465849	597811	44467.6	356955	97225.2	763572	2.57644e+06	962629	113786	167208	395839	2105324			1.36691e+06	212799	243305	872566	659037	805620	626866	850565	100889	1.30517e+06	981728	826015	1.53731e+06	1.06064e+06	15468039	1.44837e+06	897428	4.87808e+06	1.26554e+06	8669989	11348864	9421474	38707588
17	glycine	Amino acid	Serine family (phosphoglycerate derived)	58	GC/MS	340	1341	174.1	5257127750	56-40-6;	C00037	GLY	34333156	50523344	21978510	18704304	27811292	13192403	38762600	31863468	48234764	31355998	5143984	10553804	60610776	65170756	26014802	45143264	34733452	15301024	18200590	7997281	3.28647e+06	11558961	13466962	8952547	8629573	1.40676e+06	21322890	25924312	51522944	11675210	20013598	10263261	16933038	33557924	18333678	9660751	12498221
339	glycolate (hydroxyacetate)	Carbohydrate	Photorespiration	15737	GC/MS	203	1119	177	3698251757	79-14-1;	C00160	GLYCOLLATE	20480344	14618835	23269914	18925584	19462514	15671783	15049560	24238110	21766252	24826470	29415138	19609152	17318254	14877024	25364428	25863374	27665562	20525414	15961747	18923720	29072742	18171080	32989990	22640858	23589664	22372872	20018338	20273734	15409878	14268537	11516608	17247562	33385498	13925008	16265866	25071528	21310542
1128	glycylproline	Peptide	Dipeptide	22171	202	100000976	1115	173.092	30136256993386	704-15-4;			106665	74826.4		33907.4	54378	48417.4	25740.3	45225.4	172126	62406.4		24843.8	57954.1	53063.2		36419.6	24377.4		34581.4			60025.5	16185.4				31530.7	42800.1	49563.1	39136.5	112644	23518.1	32362.3	41377.6	31867.4		34699.2
980	guanine	Nucleotide	Purine metabolism	32352	202	172	1022	152.057	764	73-40-5;	C00242	GUANINE	256599	85572.4	110480	348063	362572	221187	306035	104140	518938	290785		66770.2	198306	171109	172798	404250	539593	365922	141545	97900.5	67151.5	391842	242056	162397	23429.7	107897	186623	186623	174536	147372	225227	153168	436039	42641.3	25124.1	204080	35518.8
981	guanosine	Nucleotide	Purine metabolism	1573	202	1099	1676	284.099	6802	118-00-3;	C00387	GUANOSINE	10426882	7.63891e+06	2.66816e+06	6.58495e+06	3.79299e+06	3.14942e+06	4.52616e+06	3.33904e+06	4.8422e+06	4304112	1.80405e+06	5982674	7.78914e+06	6.7237e+06	4.04756e+06	5.20041e+06	5254874	3110465	4820375	5.27168e+06	3.22209e+06	6106306	1.82449e+06	1.87896e+06	2.64636e+06	1.00501e+06	8433308	7.10615e+06	6338654	6744335	2.9042e+06	7.12701e+06	2.2925e+06	6.50313e+06	6.3194e+06	2426845	2.72004e+06
986	guanosine-2',3'-cyclic monophosphate	Nucleotide	Purine metabolism	37139	202	74	1620	346.055	417655	15718-49-7;	C06194		120988	150309	267801	295777	65415.1	328570	536829	44648.9				131136			548908	506609	1.13806e+06	86142.2	88152.7	60624	68685.7	241037		45485.3		150309	321335	43505.5	114026	30078.5	42460.7	85316.8	57596.8			69458.6
579	heptanoate (7:0)	Lipids	Free fatty acid	1644	203	925	3695	129.092	8094	111-14-8;	C17714		14692.9	8391.3	12369.9	6882.52		5271.93	13761.2	6063.21	8487.87	7781.6	3858.08	7573.45	5185.63	10370.8	12372.7	7201.81	8016.73	6042.31	4514.59	9421.92	5665.99	6867.95	4135.86	5214.55	5015.61	5167.46	6968.85	7676.23	7794.76		7130.42	6493.48	5291.94	8406.75		7842.56	6764.11
1389	hippurate	Secondary metabolism	Benzenoids	15753	203	100000014	2136	178.051	464	495-69-2;	C01586
190	histidine	Amino acid	Glutamate family (alpha-ketoglutarate derived)	59	203	355	757	154.062	7733651426	5934-29-2;	C00135	HIS	33474.9	29295.5				11926.5		20986.3	43399				45905.4	25642								37654.4						15792.5	19335.3		45230.7	9506.43		15613.2	13081.2
126	homoserine	Amino acid	Aspartate family (OAA derived)	23642	GC/MS	100000458	1471	218.1	126476971022	672-15-1;	C00263	HOMO-SER	1.18702e+06	782774	1.8488e+06	1.63147e+06	4764206	958274		1.57169e+06	3469897	1.81008e+06		936660	5.50256e+06	5.19885e+06	997556	2.52176e+06	1.82404e+06		2114251	1.16422e+06							1.20654e+06	1.00258e+06			857268	376876	1.59521e+06	699530	245865		245553
230	hydroxyisovaleroyl carnitine	Amino acid	Branched Chain Amino Acids (OAA derived)	35433	202	100001594	1683	262.165		99159-87-2;			169269	140403	307930	234648	667107	278026	242965	412854	235522	67926.1	56910.3	776632	400779	431718	181119	144864	170281	976355	529594	599131	385308	320580	37480.8	264814	152125	54259.9	461006	100745	841658	69747.9	72817.3	103216	490614	113772	95812	149521	172039
988	hypoxanthine	Nucleotide	Purine metabolism	3127	203	171	1313	135.031	790	68-94-0;	C00262	HYPOXANTHINE	14875.8		18167.9	12796.7	39264.7	7608.84		12845.8	14224.6	13030.3	14319.1		29999	22853.6	47244.8	15567.1	34486.1	16254.7	8389.67	6283.53	7418.04			15710.6		13057	15405.2	13154.3	9208.19	6894.09			48391.2	8796.89		8198.95
989	inosine	Nucleotide	Purine metabolism	1123	203	361	1600	267.073		58-63-9;	C00294	INOSINE	89356.5	39540.3	47827.9	84913.3	97748.9	30045.4	41871.2	57639.6	46447.5	60896.2	58112.8	49058.5	113326	55456	197867	71102.2	113494	85421.8	63142.8	79182	68549	63229.7	25563.3	114239	41009.4	41204.7	91116.4	138865	70834.7	77643	61732.6	157519	147601	51463	29185.8	95105.7	83963
402	inositol 1-phosphate (I1P)	Carbohydrate	Inositol metabolism	1481	GC/MS	370	2057.8	318.1		106032-59-1;	C04006	1-L-MYO-INOSITOL-1-P		1.40534e+06		1.11722e+06		1342201	4701725	2666552	1.63183e+06	2.45644e+06	1.85079e+06	2.29727e+06	1.57237e+06	850507	3803685		951546	1.82153e+06	947860	2.33559e+06	1397981	1418842	743661	3.06666e+06	1.76196e+06	1.1801e+06	1.1351e+06	2.26456e+06	2.06528e+06	2.87386e+06	1.36177e+06	1081178	1.47277e+06	2.23466e+06	3.33215e+06	3.31369e+06	2.62498e+06
1495	isoferulate	Secondary metabolism	Phenylpropanoids	37450	202	100002058	3576	195.065	736186	537-73-5;	C10470		261234	263488	1.49261e+06	1.33077e+06	862723	352920	420832	693295	568674	1095322	669529	1.45475e+06	446836	481245	530641	728952	2.05383e+06	939370	524670	2.44688e+06	541551	1.0486e+06	494842	289641	291426	349856	374487	652538	137886	419967	268730	184086	972306	429202	1.11956e+06	1.02531e+06	901505
227	isoleucine	Amino acid	Branched Chain Amino Acids (OAA derived)	1125	202	376	1614	132.102	791	73-32-5;	C00407	ILE	4666789	2.47053e+06	4.16202e+06	1.94083e+06	3.23731e+06	2.02233e+06	1.51235e+06	3.97874e+06	9230176	5.23195e+06	2.28316e+06	2359382	8029389	6813149	1.44719e+06	2.75751e+06	2.04526e+06	1.80601e+06	2.81118e+06	1.52993e+06	1.52566e+06	1.88263e+06	2.44492e+06	1.22927e+06	784332	1.33901e+06	2.09246e+06	1.59457e+06	2610966	365122	750218	654989	3.33908e+06	1.27845e+06	1.06508e+06	1.79143e+06	1.66463e+06
487	isomaltose	Carbohydrate	Sucrose, glucose,fructose metabolism	39777	GC/MS	100002764	2221.8	204.1	439193	499-40-1;	C00252		475612416	233008576	254001440	304811968	261716096	304064096	212002400	263936560	656926976	361119040	355623392	327119680	269111040	209444448	259204144	313746272	356119360	401219072	316022144	437608704	610545984	457610720	595296320	318298016	287661920	210889648	379282912	584037824	257391584	538567744	240080624	199603504	680408576	159268288	266935504	300207552	506866784
1006	isopentenyl adenosine	Nucleotide	Purine metabolism	40466	202	100003368	3985	336.167	266767	7724-76-7;	C16427	CPD-4207	122481	94905.3	81474.2	86280.3	66204.9	49084.9	45877.1	54625.2	57539.9	58133.8	94381.1	138772	89144.8	61272.2	61791.2	73988.2	85922.7	103574	82311.3	93598.6	22284.9	19889.4	17289.1	78181.2	49546.4	14907.5	39645.5	32945.5	59538.3	39019.2	64442.3	111672	117672	66240.4	57994.5	71765.2	56634
582	isovalerate	Lipids	Free fatty acid	34732	203	100000708	1623	101.061	10430	503-74-2;	C08262		12509.8	11235.7	24800.6	10807.3	15695.6	27790	25219.3	16972.6	7879.36	15795.9		11442.8	20682.7	16995.4	16171.5	21189	19872.9	7986.27		12207.1	16667.9	7237.9				15590.2	39882.7	50954.6		3543.84		8942.64	9294.41			6443.98
1441	isovitexin	Secondary metabolism	Flavonoids	37159	202	100001910	3551	433.113	162350	29702-25-8;38953-85-4;	C01714	ISOVITEXIN	122111	49882.3		18683.6		50299.8	32355.8		10065.7			11722.4			19128.5	9204.71		41830.7			41009.6	54942.7	12579	9238.36		16455				50156.7	19949.9	10330.2	28094.8	14949.1		6990.64
1444	kaempferol 3-O-beta-glucoside	Secondary metabolism	Flavonoids	38145	203	100002271	3085	447.093		480-10-4;			240906	117761	5749.27	75993	8341.42	42084.9	56590.1	1475.22	47801.6	17284.1	13094.6	30626.9		5407.38	14140.5			43541.1	6170.68	18112.7	108596	96423.8		149225	7845.63	18319.4	18204.9	10888.9	194567	295425	165173	47363.4	43529.5	36088	32581.6	30190	18675.7
65	kynurenate	Amino acid	Aromatic amino acid metabolism (PEP derived)	1417	203	98	2243	188.035	3845	492-27-3;	C01717													9061.7									3847.62	8565.65		20913.8	7855.43	31182.6											44231.4
66	kynurenine	Amino acid	Aromatic amino acid metabolism (PEP derived)	15140	202	100000265	1902	209.092	1611666971029	2922-83-0;	C00328																							1.38343e+06
304	lactate	Carbohydrate	Glycolysis	527	GC/MS	482	1102.8	116.9	612	79-33-4;	C00186	L-LACTATE	80383520	109098280	92510728	80842464	89020488	74632056	93430904	98978560	100207808	91206168	98813544	88288152	148910800	110155464	103226960	83671152	82485376	64344872	44518000	39546156	94934128	70532888	61467520	131785200	91636280	76359848	85088888	69928000	49865848	169103504	81811920	54729896	72630696	83660488	51059852	121604584	89889672
248	leucine	Amino acid	Branched Chain Amino Acids (pyruvate derived)	60	202	397	1674	132.102	70457986106	61-90-5;	C00123	LEU	4140238	1.89109e+06	3.30841e+06	1.96496e+06	2799245	1.46911e+06	1.09414e+06	2.98743e+06	9172720	4.09664e+06	1.30852e+06	1.69767e+06	4.27181e+06	3.30611e+06	1.26151e+06	2.40306e+06	1.74726e+06	1.44679e+06	2.41658e+06	1.2499e+06	792189	1223689	1.64693e+06	803670	539062	865941	1.60867e+06	1.41906e+06	1.11355e+06	418039	459223	615858	3.15222e+06	1.16486e+06	978978	1.52946e+06	1.54713e+06
586	linoleate (18:2n6)	Lipids	Free fatty acid	1105	203	180	5533	279.233	5280450	60-33-3;	C01595	LINOLEIC_ACID	98730704	31555084	130833832	90347408	85980952	89409032	40539868	99539912	86243888	94757816	162808736	73469072	91330992	50100140	143953376	91130008	102051368	100557576	88191432	97806192	156566928	155396976	133344912	196480512	106569160	113137544	93737944	60923460	61797588	85152080	52108796	71303808	145954960	138683936	119333552	47902364	135183472
587	linolenate [alpha or gamma; (18:3n3 or 6)]	Lipids	Free fatty acid	34035	203	100001337	5450	277.217			C06427	CPD-8117	10654201	2.94832e+06	12776335	16383014	11478618	8.13859e+06	3.03627e+06	9621979	13792993	14051503	35665456	12689621	8740624	4.20533e+06	19234488	6654496	10156931	11519856	9372943	14394906	34057440	35197476	19093478	19527688	10994926	12770813	10246528	5.52059e+06	5689831	11944574	5929907	6763550	15011288	18650918	13563397	4.16649e+06	15627218
1578	loganate	Secondary metabolism	Terpenoids	40415	203	100003332	1668.1	375.13	89640	22255-40-9;	C01512	LOGANATE	78637.8	50278.3	46083.3	91344.1	59888	26540	32381.4	34760.6	60228.8	58808.8	39729	44136.2	19924.5	16862.5	41247.2	54715.3	50519.1	34779.9	35026.8	50653.1	53168.7	70768.3	63079.4	36292.2	25623.1	29063.7	38450.8	44974.4	54286.4	56319	61600.7	71311	32843	53081.4	45433.1	56015.6	54453.7
1445	luteolin	Secondary metabolism	Flavonoids	37115	203	100001913	3545	285.04	5280445	491-70-3;	C01514	5734-TETRAHYDROXYFLAVONE	11457.2	4841.83							12572.6	4521.99	9212.93	62975.2		6461.26	7189.87						17726	19789.8	12572.6	21595.7	5874.04				16906.5	12458.2	2645.07	5764.05		9985.81	20736.7	11691.6	7592.99
1447	luteolin-7-O-glucoside	Secondary metabolism	Flavonoids	37130	202	100001914	3590	449.108	5280637	5373-11-5;	C03951	LUTEOLIN-7-O-BETA-D-GLUCOSIDE	117607	52858.1				27421.3	26485.5		27302	30621.5		476666		13082.1	146115				13857.7	33091.8	377689	429957	12024.2	139033				17751.1	89769.1	198720	118420	36954.9		30152.8	20385.5
367	lyxose	Carbohydrate	Amino sugar and nucleotide sugar	15787	GC/MS	912	1603.5	204.1	65550	58-86-6;11143-34-7;	C00476		3.43908e+06	2351929	4407592	8266570	5762224	5150364	5955898		5.46391e+06	7.19306e+06	9405671	7293685	6568961	5.44808e+06	9702664	4490884	6.0413e+06		3165039	11650769	9836126		7225452	11347526	10537597	12095013	4.09565e+06	4.20011e+06			3.99362e+06	3.04906e+06	10472257	3.46255e+06	4.11988e+06	7127854	4.98171e+06
317	malate	Carbohydrate	TCA cycle	1303	GC/MS	409	1502	233	525	6915-15-7;	C00149	MAL	180426720	132947248	128633616	133058704	139523136	89959672	186377872	97304336	69927216	49674384	88141296	124286456	55559580	60637960	118270256	120800488	143866336	170521632	204024896	224847920	78466248	98055664	67275376	87233712	101795392	114572824	175655728	200566496	200869040	199413184	264604976	191463472	201888864	76905264	115870576	162305456	176063024
460	maltulose	Carbohydrate	Sucrose, glucose,fructose metabolism	36820	GC/MS	100001691	2157	361.19		17606-72-3;	C19633		59542272	53796344	48421504	78855864	62931184	68934736	68798992	60414300	99674560	97017320	86284520	67158424	129136992	99085392	79417392	69248040	97155688	82443880	56619748	110820272	170799312	96084720	130927056	105633944	84751512	75406104	86473520	105730888	51290800	74106600	121495024	49010808	106637600	53628840	60839144	82667208	83439192
461	mannitol	Carbohydrate	Sucrose, glucose,fructose metabolism	15335	GC/MS	100000277	1839	319.1	6251	69-65-8;	C00392	MANNITOL		4.34617e+06				5641134	9189687								6.41977e+06				5.09674e+06	4.77754e+06		10398945		7886656	10258355	5946614		4.93275e+06			2.4225e+06	3.53342e+06	6554840			7.77769e+06	6.74127e+06
589	margarate (17:0)	Lipids	Free fatty acid	1121	203	891	5733	269.249	10465	506-12-7;			3.79173e+06	4.10797e+06	5.51139e+06	2768969	2.4902e+06	4.93731e+06	2.58467e+06	5.17291e+06	4.61397e+06	6.88242e+06	10208801	5334026	5744952	3741300	4.84787e+06	5666968	3.80844e+06	3.36976e+06	2245892	3.00011e+06	6.7066e+06	5518267	11303782	9201571	6.36844e+06	5968155	3.04366e+06	6.08786e+06	4.29462e+06	3.90039e+06	2.14682e+06	3.70522e+06	5.3413e+06	4.9988e+06	6.24597e+06	6.10363e+06	7365019
466	melezitose	Carbohydrate	Sucrose, glucose,fructose metabolism	35856	GC/MS	927	2403	361.1	92817	10030-67-8;	C08243		16209762	12502091	8542065	16396872	22209566		14775359	25360266	35240996	13524039	17391626	19380508	42831092	54769872	21186390	17275872	14366423	18147450	10966632	10310090	23222576	25975064	33335326	14307710		10671459	19271992	20002096	20451744	28926408	6746592	11027541	15966806	8839687	9179441	5.58463e+06
889	methylphosphate	Cofactors, Prosthetic Groups, Electron Carriers	Oxidative phosphorylation	37070	GC/MS	100001805	1221	240.9	13130	7023-27-0;			480487	376563	475607	377343	245664	318166	368961	274924	323849	738826	393418	362185	414500	302435	686052	367338	837321	525720	440295	544806	418994	721908	428325	397845	271742	299668	1.44688e+06	422530	387561	283561	162874	183776	424582	169007	267477	327501	333252
814	mevalonolactone	Lipids	Sterols	22006	202	100000772	1784	131.07	10428	674-26-0;
405	myo-inositol	Carbohydrate	Inositol metabolism	19934	GC/MS	363	1924.9	217		87-89-8;	C00137	MYO-INOSITOL	165658000	148596784	61427712	137916480	241084080	102237000	136768336	327548096	422780640	408432640	342930912	254011744	412474016	436840128	226524176	235402384	295213760	188591648	80151760	65664812	466469568	475731232	570979648	268059648	130967592	167074464	117918520	90303720	98895320	154677600	91022152	121320272	208322400	146309360	176251936	179529504	112682336
991	N1-methyladenosine	Nucleotide	Purine metabolism	15650	202	1242	1356	282.12	5460178	15763-06-1;	C02494		757286	602046	321323	330774	221074	207066	322320	267384	317403	262494	352428	366378	367805	301548	343591	414731	373873	276255	367927	274126	557879	675292	465539	711011	595655	243264	568619	621554	205714	408188	205992	627031	310491	799087	830305	349349	455956
992	N1-methylguanosine	Nucleotide	Purine metabolism	31609	202	100001122	1850	298.115	96373	2140-65-0;			428330	344647	263449	407318	345734	156217	173365	254528	284388	257192	292496	318165	408751	359117	378884	272161	269015	244468	295584	323368	404327	418818	348212	294593	274727	234161	358765	335444	119173	156759	85048.9	208195	238235	301133	308242	251775	288680
994	N2,N2-dimethylguanosine	Nucleotide	Purine metabolism	35137	202	100001412	2157	312.13	92919	2140-67-2;			524385	303039	325006	677212	649223				468424		468335	389257	467488	502939	583153	508790	610240	358750	352842	373162	561465	725048	540225	633425	483789	367922	450572	365982	220929	271916		251648	682714	584005	533598	469397	476942
1008	N6,N6-dimethyladenosine	Nucleotide	Purine metabolism	42081	202	100003867	2525	296.135	348206	2620-62-4;			294358	145088	200926	335034	200010	92464.1	51413.4	205130	205665	263009	250798	234445	194695	211569	258684	154417	190704	307736	250373	255497	311158	296865	288799	272036	223435	356322	349184	285691	37428.3	84803.9	22067.8	128524	390654	170345	177304	226253	200751
133	N6-acetyllysine	Amino acid	Aspartate family (OAA derived)	36752	202	100001734	1134	189.123	699197892832	692-04-6;	C02727		204870	185070	43468.5	45250.1	45507.1	32842.7	30967.6	60286	131946	56137.8	41227.9	156241	309274	166956	24360	66266.3	25981.2		17634.3	23386.6	24227.5	42128.7	76314.3						84422.2		60629	69303.9	58196.6		44760.3	40133	48242.5
974	N6-carbamoylthreonyladenosine	Nucleotide	Purine metabolism	35157	202	100001415	2656	413.142		24719-82-2;			355638	274752	372780	488146	509449	295601	214052	449071	399384	261461	459539	450160	380147	320653	504793	429374	382252	367091	378430	451639	479147	489071	448879	435383	393783	307637	467778	394323	252680	266710	210738	335364	349190	264794	301169	248022	262835
997	N6-methyladenosine	Nucleotide	Purine metabolism	37114	202	213	1985	282.12	102175	1867-73-8;			516090	537626	645270	902200	755866	524077	494791	671777	548382	678562	912285	939424	1.09023e+06	1.03845e+06	824384	582838	730542	469540	552931	662886	777927	585629	609286	683231	676640	524731	658161	497575	127983	210731	87097.6	214578	713785	326079	344170	601932	557004
226	N-acetyl-1-methylhistidine*	Amino acid	Glutamate family (alpha-ketoglutarate derived)	43255	202	100004299	1019	212.103					71785.9	65596.9		43341.2	34557.1	13654	30177.2	24264.9			65906.5	79586.9	15807.2	36695.7	109302			32860.1			65793.4	74041.4	30690.5	59014.2	57487.6	58828.3	30148	59651.4	91395.2		52704.9	89493.8	93631.2	36063	42269.8		27601.3
225	N-acetyl-3-methylhistidine*	Amino acid	Glutamate family (alpha-ketoglutarate derived)	43256	202	100002204	935	212.103		37841-04-6;			1470764	1.22217e+06	170453	472977	291535	209233	368865	217072	89783.4	92024.2	336741	699318	313375	359868	548756	31289	101827	151768	138610	244171	264917	298133	140422	470584	493654	463368	755847	742685	883874	622176	1164931	855553	1.37896e+06	163211	155576	191196	233286
135	N-acetylalanine	Amino acid	Aspartate family (OAA derived)	1585	202	1110	1603	132.066	88064	97-69-8;	C02847		316201	220654	144435	99670.2	159019	63983	60997.4	205240	185450	129551	289587	218202	318075	218481	250461	161032	129880	113765	64644.4	151196	279470	185650	92238.2	208566	129147	150826	185851	99432.9	609099	527296	367894	164781	309681	289213	259071	186122	144866
194	N-acetylarginine	Amino acid	Glutamate family (alpha-ketoglutarate derived)	33953	202	100001266	1087	217.13	674271615663	155-84-0;	C02562		5121109	4965048	2226870	1.51812e+06	2.64381e+06	4432015	2684990	5262112	4.6393e+06	3521804	1.12266e+06	1.49312e+06	4.4499e+06	4950580	3.33649e+06	2820344	1.91635e+06	1.41384e+06	1.24957e+06	1.66973e+06	1.50239e+06	2.2564e+06	1.02368e+06	3.01371e+06	1.72198e+06	1.48422e+06	2807864	901848	7.24574e+06	5974724	4.51488e+06	3.47859e+06	3.7526e+06	6.79869e+06	6132000	2.41758e+06	1882698
136	N-acetylasparagine	Amino acid	Aspartate family (OAA derived)	33942	202	100001257	974	175.071	99715	4033-40-3;			4260003	3.14684e+06	412265	101285	532312	145677	72477.1	1.59726e+06	905655	299166	474499	226186	1.17836e+06	1.54221e+06	476889	82951.5	304575	812246	902212	81417.5	25962.7		119394	123413	51063	454301	766685	176131	193435	73666.3	435411	146099	1.25699e+06	579200	666799	273236	456713
195	N-acetylglutamate	Amino acid	Glutamate family (alpha-ketoglutarate derived)	15720	202	100000282	1492	190.071	1549099	5817-08-3;	C00624	ACETYL-GLU	28447.1	18851.2	27098.1		41642.6			88350.8	86541.2	35410.5	70755.3	27647.5	70719.3	71512.2	54823.9			36164.6						36003.9	21100.4		51248.5		23755.9	21452.3		48522.5	55029.9	55164.9	39984.7		16553.1
196	N-acetylglutamine	Amino acid	Glutamate family (alpha-ketoglutarate derived)	33943	202	100001253	1204	189.087	182230	2490-97-3;	C02716		1.02591e+06	1.39601e+06	47507.3	278604	484572	296502	353799	912603	1.54987e+06	1.62086e+06	750704	590812	1536771	1275144	1.18282e+06	252927	210248	416593	399517	85019.4	366630	269488	204954	971279	276671	454868	1.60214e+06	394762	982180	930350	2.19186e+06	1.00366e+06	1.35931e+06	3.12729e+06	2.61489e+06	652443	816968
197	N-acetylhistidine	Amino acid	Glutamate family (alpha-ketoglutarate derived)	33946	202	100001293	843	198.087	75619	39145-52-3;	C02997		741346	549747	233809	228584	297956	162380	158784	903029	1.22144e+06	460540	177492	179027	376939	391993	204988	211482	186083	145971	177567	238368	212520	277333	114031	76769.1	67383.4	257975	456111	257314	1.18441e+06	744558	464023	817793	499568	1.25796e+06	975220	154398	141294
252	N-acetylisoleucine	Amino acid	Branched Chain Amino Acids (pyruvate derived)	33967	203	100001276	2279	172.098	2802421	3077-46-1;			24631.8	11026.8	30265.1	17420.7	27207.8	14971.2	8059.56	43958.4	54175.8	44527.8	56562.4	19183.9	50731	34758.2	27654.2	16885.6	19218.5	29649.8	13423	27009.7	50695	28295	20287	17970.9	11326.9	29848.8	17033.7	5467.9	25350.1	12052	4894.79	6963.22	27612.8	13112.5	8732.31	14670.7	4572.37
253	N-acetylleucine	Amino acid	Branched Chain Amino Acids (pyruvate derived)	1587	202	1082	3444	174.112	70912	1188-21-2;	C02710		123493	49741.7	160883	99642.3	142319	59610	26154.2	219551	330507	257165	222350	77423.4	110726	89590.1	138617	81111.5	102254	107937	49672.1	151456	159718	143583	103844	99091.3	47615	171019	61625.6	36269.7	59662.3	47537.7	17164.8	31266.6	101156	70757.2	46324.4	30544.9	19675.2
139	N-acetylmethionine	Amino acid	Aspartate family (OAA derived)	1589	203	1083	1805	190.054	448580	65-82-7;	C02712		4539.69	3745.77	7503.36	11786.1	15326.2	4816.79	12316.9	15378.8	20381.7	22901.1	15529	5745.75	7951.25	4809.72	13240.8	6323.18	8081.93	10379.1	4396.27	14484.4	13868.8	15715	2648.41	11918.2	10683.8	12877.2	5583.04	5356.41	6001.79	19024.3			3513.77	8700.42	2569.47	2029.07
70	N-acetylphenylalanine	Amino acid	Aromatic amino acid metabolism (PEP derived)	33950	203	100001256	2590	206.082	74839	2018-61-3;	C03519		133409	128314	120450	92437.7	148889	121228	66638.5	274587	175136	201219	118044	65728.9	141234	133591	168117	102786	109541	86731	46860.1	101376	141774	124473	73402.1	106534	76715.4	115032	83687.1	66373.2	117163	117835	69090.1	66572.5	108623	151279	116359	49614.3	22781
199	N-acetylproline	Amino acid	Glutamate family (alpha-ketoglutarate derived)	34387	202	100001334	2184	158.081	322640	1074-79-9;			1.00298e+06	733016	378969	325139	1.63597e+06	333832	343341	797289	517022	1457028	935490	598660	589944	1134795	878543	1.07256e+06	1.41683e+06	386150	460168	366679	329386	329521	463456	846206	664872	1.2737e+06	718432	453454	679379	446562	823860	918477	1.83179e+06	506353	916139	474767	280507
200	N-acetylputrescine	Amino acid	Glutamate family (alpha-ketoglutarate derived)	37496	202	192	895	131.118	122356	18233-70-0;	C02714		291692	254134				41011.7	22634.1		70605.5				33143.8									75223.4						22335.4	53663.3	68470	89524.1	22044.7	48225.8	25076.1	66305.5		86138.5
72	N-acetyltryptophan	Amino acid	Aromatic amino acid metabolism (PEP derived)	33959	203	100001254	2650	245.093	700653	1218-34-4;	C03137		6454.69	4567.5	5764.87	4696.7	10950.6	4728.42		14776.6	10413.4	15027.6	9322.6	3762.13	7844.84	7998.2	7783.46	4936.15	4449.79			6983.5	3470.43	6109.78				5711.88			3062.06				4375.25	10379.6	6640.9
73	N-acetyltyrosine	Amino acid	Aromatic amino acid metabolism (PEP derived)	32390	203	100001104	1677	222.077	68310	537-55-3 ;			65000.4	38945.1	39273.9	36485.4	37074.7	24722.3	14383.5	76491.4	118353	89919.1	96379.8	44667.1	62946.9	37877.2	58499.3	25089.3	31508.1	28773	12927.1	34690	39759.6	33915.8	20597.7	34492.5	18717	38951.7	31770.4	16950.9	32771.2	66496	61736.2	13009.9	26028.5	52942.7	47248.6	16581.8	8828.17
254	N-acetylvaline	Amino acid	Branched Chain Amino Acids (pyruvate derived)	1591	203	1084	1697	158.082	66789	96-81-1;			44916.5	30655.6	45818.7	26990.1	39756.2	30063.9	15834.3	101506	93901.7	83442.5	78185.2	37375.2	56782.8	46847.1	50258.4	22032	34958.9	39473.2	20302.8	43168.8	53952.1	45486.7	32795.2	31702.7	16621.8	47882.4	21615.3	19530.3	55169.2	40080.5	25915.6	10883.2	34900.4	28817.1	21632.3	12370.5	7497.52
1450	naringenin	Secondary metabolism	Flavonoids	21182	203	100000920	3484	271.061	932	67604-48-2;	C00509	NARINGENIN-CMPD	73882.3	43902		3907.98	2775		3937.28	4311.39	2883.22	5519.98		7681.71	14208	13309.7	6329.57	4137.87	7687.09	23291	8108.69	2825.96	2759.16	11512.5		32389.3	11082.1	62145.3	4204.39	4108.65		7602.88	4374.34		28255.6	2920.56		67348.2	3907.3
1451	naringenin-7-O-glucoside	Secondary metabolism	Flavonoids	37471	203	100002143	3732	433.114		529-55-5;		NARINGENIN-7-O-BETA-D-GLUCOSIDE	34343.5	6135.21		3464.98		2747.73	4616.51						7132.11	5404.5	5029.37			8275.26		3535.18	3298.37	6397.33		10013.3		23756.7	4810.2		5638.72	8190.99	10065.8	8019.95	7132.11			31553.1	3970.12
863	nicotinamide	Cofactors, Prosthetic Groups, Electron Carriers	Nicotinate and nicotinamide metabolism	594	202	432	1267	123.055	936	98-92-0;	C00153	NIACINAMIDE	627422	433516	29971.1	73692.1	11442	157823	223907	13585.6	31302.9		89729.1	40490.2	55827.2	13216.3	100350	75438.2	24080.2	72617.3	24429		383868	149306		338011	113971	170176	141547	113397	3.47987e+06	5.43419e+06	3.18754e+06	2.46858e+06	62362.2	1754139	1.03022e+06	196427	1.0189e+06
871	nicotinate	Cofactors, Prosthetic Groups, Electron Carriers	Nicotinate and nicotinamide metabolism	1504	202	567	1241	124.039	938	59-67-6;	C00253	NIACINE	7135521	7866297	8.1115e+06	10178065	8693260	7.04856e+06	6114847	12111267	8620091	10950951	10812442	10934484	9061345	9818859	10608759	8488252	9978540	8213855	7447099	8474334	12241875	11773378	9390925	9950306	8509241	8051407	8791446	5563747	3.43986e+06	2.70671e+06	1.80069e+06	2.10755e+06	10459454	5609558	5.59381e+06	9239136	7536392
874	nicotinate ribonucleoside*	Cofactors, Prosthetic Groups, Electron Carriers	Nicotinate and nicotinamide metabolism	33471	202	100001316	1105	256.082	161233	2625-49-2;	C05841	NICOTINAMIDE_RIBOSE	1.49105e+06	1.35659e+06	135629	696755	124791	2.04068e+06	3.57853e+06	233651	210118	218243	343146	540052	1.8436e+06	920588	1.38816e+06	1.47699e+06	861686	963479	2151903	770283	3.01671e+06	1.96311e+06	268416	2.3366e+06	1.52445e+06	577748	3.35427e+06	3323985	2.51209e+06	2.33534e+06	1.3884e+06	3.32727e+06	781543	5795654	8.06017e+06	3.94898e+06	4.13101e+06
209	N-methyl proline	Amino acid	Glutamate family (alpha-ketoglutarate derived)	37431	202	100001956	833	130.086	557	475-11-6;			250808	252699	245367	151473	236169	184374	173540	310110	242056	186104	164642	304652	206427	214156	168932	166126	180365	197259	215215	229102	208508	243718	180361	208001	176509	210960	216654	199512	196732	194051	227941	202954	274806	164984	173396	174344	204255
284	norophthalmate*	Amino acid	Glutathione metabolism	39251	202	100002287	989	276.119	5489007	1116-21-8;															4.11045e+06	4.11045e+06
602	oleate (18:1n9)	Lipids	Free fatty acid	1359	203	442	5660	281.249	445639	112-80-1;	C00712	OLEATE-CPD	35568848	12190712	46932508	14125989	13261505	68599904	24591928	79755448	33001492	44480856	135648848	62977548	74672840	36829756	92261840	71138568	80674240	43789664	43240124	57587280	91769328	96119152	133578256	128906520	56330040	33817688	63234276	54883996	60851728	41911172	22187300	13612507	65226420	36396372	52908832	57507216	132974248
652	oleic ethanolamide	Lipids	Fatty acid amide	38102	203	1137	6553	324.291	5283454	11-58-0;111-58-0;			101763	111008	206873	56151.3	25130.8	246691	179595	274630	240165	226468	253834	329450	411918	275861	316493	201241	221658	114361	214422	79869.7	164688	240113	561217	508106	249983	81990.9	217142	343195	245710	45093.6	66113.8	39575	193558	70127.2	103121	593274	326734
281	ophthalmate	Amino acid	Glutathione metabolism	34592	202	100001311	1457	290.135	9817431	495-27-2;															46362856	46362856
1041	orotate	Nucleotide	Pyrimidine metabolism	1505	203	445	768	155.01	967	50887-69-9;	C00295	OROTATE	27111.5	7793.91	589427	44165	101887			94821.6	375154	244388	423713	30520.7	221000	135054	67187.2	129683	121837	250834	27345.7	19363.8	44520.2	30682.8	202670	357509	36445.7	321804	55285.5		25161.6	29345.4			57480.7	19200.1		30165.8
473	palatinitol	Carbohydrate	Sucrose, glucose,fructose metabolism	37469	GC/MS	100001818	2233	204	3034828	64519-82-0;											34942428		15619779	26122170	27019124					19547448	25360514	22594232				39089308						21480116			57704896	17950180		23701904
604	palmitate (16:0)	Lipids	Free fatty acid	1336	203	424	5619	255.233	985	57-10-3;	C00249	PALMITATE	69749800	55177248	96934568	54668324	74730856	98167728	59627364	76134776	73346216	158747104	130361048	103514136	92358816	70765824	84530352	85107920	76790976	61316580	53135344	63874508	104634728	106183168	168702320	164201712	130479008	100462888	58708360	90841416	89350440	67704240	50778424	67802048	94364120	105370472	99751264	83175536	119836552
605	palmitoleate (16:1n7)	Lipids	Free fatty acid	33447	203	452	5477	253.217	445638	373-49-9;	C08362	CPD-9245	2.25802e+06	895851	2.7516e+06	1.93994e+06	1705540	2.29382e+06	1.33053e+06	4924669	2.42027e+06	1.86031e+06	7.70527e+06	3.69363e+06	3.35749e+06	2080949	4.2763e+06	2.44393e+06	3.24809e+06	2.63296e+06	2347831	3.02679e+06	4.58975e+06	6584751	4.84115e+06	4.38129e+06	3.18266e+06	2480036	2280618	1.77756e+06	1.61336e+06	2.95393e+06	1.76741e+06	1.4271e+06	3530610	2.06017e+06	2.23325e+06	2.20439e+06	5.70207e+06
653	palmitoyl ethanolamide	Lipids	Fatty acid amide	38165	203	1489	6416	298.275	4671	544-31-0;			358700	457024	887218	365713	202236	412361	337713	272152	845788	1.07952e+06	646691	623100	695857	587199	543381	437946	311458	316714	535733	174297	419614	529066	1.23632e+06	1.71771e+06	674832	337122	524411	602827	253299	73720.8	119702	208501	450853	279242	270563	798454	563947
853	pantothenate	Cofactors, Prosthetic Groups, Electron Carriers	CoA metabolism	1508	202	1024	2218	220.118	6613	137-08-6;	C00864	PANTOTHENATE	3.49598e+06	3.23279e+06	5811915	5429154	5458142	4.36725e+06	4.73993e+06	6.457e+06	8062490	5503652	4.40433e+06	4870526	6.53642e+06	6758092	8924131	5.03779e+06	5.51734e+06	6.24973e+06	5480277	2922840	3.46147e+06	4.49583e+06	3743051	4402465	3.3498e+06	4536276	3.03115e+06	2.8076e+06	1.76133e+06	2.08171e+06	3.17744e+06	2.48423e+06	3.25585e+06	3.13119e+06	1.44541e+06	4739346	4.0479e+06
111	phenethylamine (isobar with 1-phenylethanamine)	Amino acid	Aromatic amino acid metabolism (PEP derived)	38763	202	100002982	2114.7	122.096			C02455	PHENYLETHYLAMINE	328570	326549	367190	58834.7	56461.4	95126	117995	275309	64123.1	85238.3	63537	112281	192988	109979	48327.6	15263.1	22678.5	113281	297206	87392.2	41192.5	45826.9	89843.2	27026.7	45080.1	111280	538618	428277	70807.8	146628	1.01051e+06	164663	76455.1	23422.4	18633.4	45965.3	33816.5
80	phenylalanine	Amino acid	Aromatic amino acid metabolism (PEP derived)	64	202	460	2056	166.086	69256656140	63-91-2;	C00079	PHE	11905116	13427041	8.28957e+06	5095858	9318454	8545440	9462207	10157827	12588381	11428378	3048795	4.99646e+06	12863731	14494838	3.5633e+06	9243204	6004279	3.35564e+06	7.5293e+06	2.35076e+06	2916241	4.19296e+06	4530022	3.32895e+06	2.96534e+06	2.02532e+06	4980161	5.96659e+06	5.93754e+06	2231452	7.4705e+06	4.12925e+06	6115021	5.39911e+06	4.46557e+06	4.19437e+06	4.03492e+06
81	phenyllactate (PLA)	Amino acid	Aromatic amino acid metabolism (PEP derived)	22130	203	100000774	2237	165.056	3848	828-01-3;	C05607		14533.9	18803.3	26289	56114.9	28561.1	54651.2	49953.8	27348.8	24675.3	30332.7	21518.2	14934.5	19478.8	15042.4	27607.9	23521.8	21372.2	78765	36201.7	19702.4	18471.4	11004.7	17636.5	19313.9	21624.3	35185.2	15480.1	26448.5	35351.5	99975.5	32727.5	33937.6	53989.7	15707.6	21914.2	22978	21457.3
890	phosphate	Cofactors, Prosthetic Groups, Electron Carriers	Oxidative phosphorylation	11438	GC/MS	461	1307.7	298.9	1061	7664-38-2 ;	C00009	Pi	785742208	813288896	606533312	620684480	586177792	686255488	838953600	887534080	797307328	894278592	900778624	754865600	767126400	677104640	981058496	739866560	898112576	911351296	742713152	840619200	917423296	758581056	775146368	954434112	683052352	751224704	687988736	834073728	783166336	726222976	590204032	422105728	926147584	879565184	760568064	1008582784	982774912
791	phytosphingosine	Lipids	Sphingolipid	1510	202	469	5189	318.3		554-62-1;	C12144	PHYTOSPINGOSINE	2380889	3447734	5.18119e+06	7593957	14996815	3.64944e+06	1.67366e+06	12310149	17089440	12110675	4873426	7.77765e+06	8315735	10612127	4326469	5.58033e+06	8642206	4254567	3.6517e+06	4.45724e+06	1.89489e+06	7526804	2680072	4.23318e+06	2.63202e+06	1.53983e+06	2.53341e+06	3.95759e+06	947046	1.4796e+06	1266047	828820	4.4918e+06	1.09569e+06	1.71926e+06	2241787	1.82714e+06
1534	pinoresinol	Secondary metabolism	Phenylpropanoids	42963	203	100003495	4167	357.134	73399	487-36-5;	C10872		38510.1	22384.5	20990	96985.2	89156.5	17524.3	9803.3	34172.4	48731.1	80506.8	49954.7	43346.6	22454.7	16769.9	23677.7	21318	27160.6	36429.8	14223.2	50913.6	27313.2	45004.1	75236.5	29713.4	25958.6	28594.9	32310.9	37716.3	24739.1	16550.7	15226.9	40198.1	93696.4	13168.5	16949.9	84229.3	73228
147	pipecolate	secondary metabolite	alkaloid	1444	202	1025	1120	130.086	849	4043-87-2;	C00408		6.46763e+06	9978775	11651621	2284363	3.90963e+06	4.38667e+06	5198481	11032508	11662980	10334901	18860170	30008270	7.00479e+06	8961586	10184705	5.82326e+06	6.97475e+06	5796670	4471450	4874577	7.69822e+06	10224380	5868601	4.86607e+06	3.75107e+06	4.20819e+06	6835221	4.00523e+06	4.25764e+06	16182673	17327522	3.13445e+06	6.60804e+06	2.8252e+06	4582819	6748446	5.38238e+06
1455	procyanidin B2	Secondary metabolism	Flavonoids	34155	202	100001351	2525	579.15	122738	29106-49-8;	C17639		35970.6	19343.7			9268.27											12033						66006.3							352141	605565	763364	134304
203	proline	Amino acid	Glutamate family (alpha-ketoglutarate derived)	1898	202	480	796	116.071	1457426971047	147-85-3;	C00148	PRO	71954576	78681480	87093392	31536778	46552208	76268480	127872960	78567912	54743044	86835576	47793356	55719376	35407304	42094840	72007368	72060176	128412104	57858116	86670112	59977944	25645508	39652616	52273512	68553712	62812172	81382856	85913248	111524864	85971888	94207264	175402080	105189768	101281880	70188856	86585536	55859896	43354020
1044	pseudouridine	Nucleotide	Pyrimidine metabolism	33442	203	821	1104	243.062		1445-07-4;	C02067		138776	106644	133648	186844	115163	68580.3	74500.2	82946.7	107061	123573	105384	114290	221460	176179	166523	102735	121199	116142	83917.5	99118.4	105667	107246	98911.2	138327	86979.3	110144	200314	136446	157881	75536.6	36701.9	58539.7	167012	128967	98128	189698	143623
273	putrescine	Amino acid	Amines and polyamines	1408	GC/MS	49	1705.8	174		110-60-1;	C00134	PUTRESCINE	3.14986e+06																					4.44463e+06									2.5678e+06
927	pyridoxal	Cofactors, Prosthetic Groups, Electron Carriers	Vitamin B metabolism (B6 or B12)	1651	202	491	1210	168.066	1050	65-22-5;	C00250	PYRIDOXAL	63002.6	29478.6	88590.7	50722.3	43660.6	46683.6	30715.7	59071	35114.1	16359.6	56303.4	22113.8	27153.1	42348.8	66131.8	43104	46117.1	61134.6	39739.1	46732	33614.1	44139.5	36112.5	36301.2	25262.4	38651.1	42252.2	40424	39518	34368.3	77781.5	62482.2	35609.5	32577	18170	49084.4	22759.2
931	pyridoxate	Cofactors, Prosthetic Groups, Electron Carriers	Vitamin B metabolism (B6 or B12)	31555	203	100001121	2210	182.046	6723	82-82-6 ;	C00847		16995.3	16600.6	21919.3	20829.9	24803.6	15980.1	17156.6	22636.9	26875	24128	22810.7	18412.9	22039.7	25739.9	27056.8	23321	29995.8	21750.4	17741.7	19894.1	36713.9	37998.5	32076.2	31557.9	27591.7	28748.3	22421.6	16256.2	24491.6	21915.1	22258.8	22616.2	32450.5	22271	26605.3	26414.3	29645
932	pyridoxine (Vitamin B6)	Cofactors, Prosthetic Groups, Electron Carriers	Vitamin B metabolism (B6 or B12)	608	202	936	1386	170.081	1054	58-56-0;	C00314	PYRIDOXINE	836613	806552	581474	818517	782743	610310	724606	634419	415440	583481	731094	702828	1.04738e+06	960853	622643	750190	958867	681080	484763	553976	810785	802008	831087	737573	599714	789770	1.10327e+06	687656	681977	1.08995e+06	1.28031e+06	671283	774722	763008	748953	839669	613048
204	pyroglutamine*	Amino acid	Glutamate family (alpha-ketoglutarate derived)	32672	202	100001540	764	129.066	134508	2353-44-8;			2.21123e+06	2.45659e+06	1.45886e+06	1.38793e+06	1940284	1110896	1.26098e+06	2718067	3.04906e+06	2482835	2294032	3.63944e+06	2.58934e+06	2246887	2.19992e+06	1.97966e+06	1.93661e+06	1.68644e+06	1.78027e+06	2331652	2471564	2.80956e+06	1.77105e+06	2.08446e+06	1.16885e+06	1.34284e+06	2.02368e+06	851571	1.3145e+06	2.63543e+06	4808533	1.21306e+06	2.7448e+06	2.57876e+06	1.97621e+06	1.72107e+06	1.89932e+06
1175	pyroglutamylvaline	Peptide	Dipeptide	32394	203	100001132	1755	227.104	152416	21282-10-0;			9215.87	7784.29	6262.04	8246.93	10810.7		3582.19	12548.8	26168.7	31528.8	11341.1	14420.7	9150.86	8979.4	6812.2	7800.89	11587.8	7784.29	8676.74	15417.7	5333.74	5895.92	12807.3	6956.18	4278.17	9535.52	6729.95	6958.53	5346.89	6425.99	4870.41	4068	20797.4	6761.33	5737.35	7653.48	7784.29
1399	pyromucic acid	Secondary metabolism	Fatty acid and sugar derivatives	43338	GC/MS	100004211	1181.2	125	6919	88-14-2;	C01546	2-furoate	688212	498432	991896	1616665	1.08158e+06	668494	509371	1.71789e+06	980199	1.24215e+06	3149967	1.4601e+06	1310294	1.00886e+06	837813	1.53541e+06	1.0189e+06		1.02453e+06	1.89166e+06	2587736	1.32948e+06	3.52315e+06	2.94034e+06	2.96145e+06	1.52134e+06	813667	600286	449754	612304	1.11315e+06	572280	2.93339e+06	862012	983150	1833943	1.41243e+06
308	pyruvate	Carbohydrate	Glycolysis	599	GC/MS	823	1130.6	217	107735	127-17-3;	C00022	PYRUVATE	1.48476e+06	1.05185e+06	1.21217e+06	1.63211e+06	1.80868e+06	1.10683e+06	2.97213e+06	2.62513e+06	1727708	2274666	2.58375e+06	3.34418e+06	1.51367e+06	1.77991e+06	2.51421e+06	1.86688e+06	1.81905e+06	2.19633e+06	1.54782e+06	1915071	2.29512e+06	1.74196e+06	1.83191e+06	1.78234e+06	1751195	1.73892e+06	1.50889e+06	1.3842e+06	1771153	3.74236e+06	2.32928e+06	1.5776e+06	2.47123e+06	1.07659e+06	1173732	1.78908e+06	1468840
1458	quercetin-3-o-glucoside	Secondary metabolism	Flavonoids	37131	202	100001920	3649	465.103		21637-25-2;	C05623	CPD1F-437	544975	179814	31325.5	159958	14249.6	46639.5	106761	3263.08	51482.5	40842.6	35164.7	246007	39776.3	4540.35	241736	47956.9	15021.4	480268	21044.9	220422	1.38674e+06	1.39275e+06	16941.2	613253	31778.5	83402.2	113731	37465	1120163	7.16038e+06	3.76637e+06	748224	146121	394425	143288	30865.2	23997
1521	resveratrol	Secondary metabolism	Phenylpropanoids	17746	203	2069	3818	227.071	445154	501-36-0;	C03582	CPD-83		3359.06							50397.6	20542.9		111620		11667.1	32081.1			13254.8		11725.6		64836.6	1922.97	20999.6		4783.75										13407.5
378	ribitol	Carbohydrate	Amino sugar and nucleotide sugar	15772	GC/MS	100000406	1692.4	217		488-81-3;	C00474		8984523	28563646	9443681	14654909	9794300	37583960	45290496	23887666	18871334	22379662	44512064	21301534	30383258	29308416	53267348	9279209	23867442	42142292	23611540	37112732	26744032	21423244		128512000	159838256	33220038	31959930	60688936	31279962	15047200	18916512	29282038	49499344	73355984	101287496	38449324	32263556
896	riboflavin (Vitamin B2)	Cofactors, Prosthetic Groups, Electron Carriers	Riboflavin and FAD metabolism	1827	202	500	3111	377.146	493570	83-88-5;	C00255	RIBOFLAVIN	55024.4	51543.5	32871.3	47290.1	57329		16416.6	51918.5	34445.8	76510	116476	112269		15834.3	161073	41190.4	81361	77724.5	38359.5	33421.1	60148.3	39526.5	76596.5	109598	63041.1	147721	57417.9	54964.4	19124.3			43036.8	216898	20900.6	32637.2		40882.1
379	ribonate	Carbohydrate	Amino sugar and nucleotide sugar	38818	GC/MS	100001007	1663.1	246.1	5460677	5336-08-3;	C02994		1.0628e+06	759154	1.29737e+06	887959	989659	959498	1.04432e+06	769761	1.11645e+06	1.12199e+06	1.52753e+06	684325	474652	732010	730294	748814	1.26586e+06	773453	673561	784065	1.02494e+06	854717	1.2188e+06	1.63521e+06	1.72617e+06	691547	710456	991588	1.31738e+06	996315	660407	564562	843129	1.19611e+06	1.25184e+06	1.05822e+06	1.03214e+06
380	ribose	Carbohydrate	Amino sugar and nucleotide sugar	12080	GC/MS	914	1639.2	204	5311110	50-69-1;	C00121	RIBOSE	42419136	29600818	39483132	64164468	44472440	32084988	31764046	57997680	40814472	40711940	42099652	61502444	39641000	38754216	69356072	39473532	33221152	41594548	27512696	46066480	53116540	35981176	38751616	20552878	37917368	51405304	16082916	22010652	34386356	32082888	15255508	34852584	66297052	39081508	30127910	36935912	56209848
382	ribulose	Carbohydrate	Amino sugar and nucleotide sugar	35855	GC/MS	100000147	1662	306.1	79021	488-84-6;	C00309	Ribuloses	12533366	6673355	33918892	26471096	30998420	12942002	6.65463e+06	27666454	29340506	34089076	32171102	23044020	16515874	16105080	17504260	39017852	33400954	20927924	16091021	19472546	24768022	20563488	35726796	15694287	18714882	16636452	15202909	14333193	9865721	12948716	3629304	13795217	33844160	14641994	11734951	22383632	14847827
1460	rutin	Secondary metabolism	Flavonoids	18382	202	2071	3630	611.161	5280805	207671-50-9;	C05625	RUTIN	258135	133815	31121.4	124086	21520.5	14430.4	37664.7		46567.4	54266.5	29575.6	158106	35842.1	5466.98	419132	84712.9	45523.2	131691	9453.13	179783	252312	339475	31872.2	315363	45524.2	47412.6	103647	43795.6	523230	1961861	998034	825567	194676	586402	362551	50029.2	57813
28	serine	Amino acid	Serine family (phosphoglycerate derived)	1648	GC/MS	503	1389.1	204	59516857581	56-45-1;	C00065	SER	16287828	9987340	3522149	4.6122e+06	18902630	3.77162e+06	2.4284e+06	14312361	27116484	9334287	1.16835e+06	6.15913e+06	74311096	56362024	1.59354e+06	6.5421e+06	2.55581e+06		3679806	3.10944e+06	1313847	4530126	1.61089e+06	1.995e+06	1.52604e+06		1.66672e+06	2060089	2658120		18562966	2.87069e+06	7832919	1.8893e+06	8581075	3.30791e+06	1.80602e+06
86	serotonin (5HT)	Amino acid	Aromatic amino acid metabolism (PEP derived)	2342	202	504	1660	177.102	5202	153-98-0;	C00780	SEROTONIN	652841	456263	898623	77266.9	46763.1	215406	166938	249620	184877	35198.8		60667.4	651840	88884.1	214287	73671.9	36402	179599	413563	157957		28699.1				54803	968243	803856	214035	407671	1.17418e+06	203239		20078.7
1524	sinapate	Secondary metabolism	Phenylpropanoids	21150	203	100000869	1986	223.061	637775	530-59-6;	C00482	SINAPATE	31154.3	33290.6	75896.8	103179	90253	378521	439100	387817	104869	448618	381497	208079	385609	70764.1	277405	84207.9	101323	240312	92135.5	375918	392944	588383	47733.6	244211	118109	66681.2	187201	54312.3	45363.2	53061.6	9859.64	21205.8	320231	266767	220291	83672.3	27469.3
1525	sinapoyl aldehyde	Secondary metabolism	Phenylpropanoids	36773	202	100001685	3564	209.081	5280802	4206-58-0;	C05610	SINAPALDEHYDE	449926	313633	435388	215758	222479	184548	188708	581669	629833	568902	439532	690024	308982	222035	533084	317437	426829	512494	197390	276411	420656	771848	349059	522318	297155	365076	488852	526037	336419	845978	876467	919626	397166	383747	405402	435162	288306
32	S-methylcysteine	Amino acid	Serine family (phosphoglycerate derived)	40262	GC/MS	100002749	1447.8	162.1	705817424417	1187-84-4;		S-METHYL-L-CYSTEINE	233510	286429	64161.8		197544	146540	98600	110742	348006	87563.1		167408	263235	355469					146540			67052.3	95551			78984		153167	134377		165748						97603
283	S-methylglutathione	Amino acid	Glutathione metabolism	33944	202	100001259	1610	322.107	3605667	2922-56-7;	C11347		792437	1.33962e+06	73209.6	209090	74916	229088	589025	325768	488408	219539	117578	461734	1201059	852880	208911	238837	221245	162538	327323	40369.7	29142.3	65994.9	15378	142577	85973.1		338751	136874	747177	86815.4	740770	239426	68200.3	386777	450360	156532	342459
477	sorbitol	Carbohydrate	Sucrose, glucose,fructose metabolism	15053	GC/MS	506	1843	319.1	107428	6706-59-8;	C00794	SORBITOL	594696960	744008256	734397504	859220544	958118080	785864320	978369664	1074755840	898591808	881104832	1015441280	756580096	782314624	773265024	1239679232	550070784	720123520	806650944	695509056	947089216	785786176	813211840	589198912	1015161024	1103692160	827214720	691409152	768974208	298622528	284324256	256169616	360141984	961310784	821653824	804933696	678053504	595780224
792	sphinganine	Lipids	Sphingolipid	17769	202	313	5175	302.305	3126	3102-56-5;	C00836	DIHYDRO-SPHINGOSINE	310778	234666	297024	435960	529110	172365	91692.6	690833	367638	722824	140211	963574	455759	464016	201094	457215	466380	933074	157238	89713.8	230010	1948084	123786	444279	129493	111762	77695.2	60923.3	147730	133906	202897	95485.3	444436	120412	96575.6	120282	83966.1
793	sphingosine	Lipids	Sphingolipid	17747	202	297	5197	300.29	5353955	123-78-4;	C00319	SPHINGOSINE	98149.3	138808	195307	304828	512068	152339	67116.8	457467	664964	451666	204303	287680	323885	401511	162816	216518	287266	174837	121767	156658	83276.6	302844	115157	165855	112719	67323.2	99923.5	154675	46812.9	69436.6	145344	47630.9	156250	51935.6	67610.8	90216.5	83698
654	stearoyl ethanolamide	Lipids	Fatty acid amide	38625	202	100002254	5968.9	328.321	27902	111-57-9;			162789	228349	256610	102202	97026.3	140690	152297	85088.1	189275	191164	98031.2	106226	150432	144342	107420	108126	154189	94823.2	192377	193095	174002	103985	198154	333760	155827	137727	191453	181537	142319	64884.7	80862.6	129860	80399.1	97344.1	73992.1	144264	130018
321	succinate	Carbohydrate	TCA cycle	1437	GC/MS	252	1348	247	1110	110-15-6;	C00042	SUC	3160174	3489545	2.03865e+06	2.73599e+06	1.64035e+06	5029630	6539428	3.29818e+06	1.51878e+06	2.25207e+06	4.03546e+06	2.56336e+06	5074220	3.95634e+06	4564919	2321396	3.61916e+06	4409365	3064098	3064098	1416465	919320	508593	6.35942e+06	3.59198e+06	3.3904e+06	4990101	6178878	1.15812e+06	1.2069e+06	1.56514e+06	3766284	4.70017e+06	1.0361e+06	1.90381e+06	3.79942e+06	1677523
481	sucrose	Carbohydrate	Sucrose, glucose,fructose metabolism	1519	GC/MS	935	2136.1	361.1	5988	57-50-1;	C00089	SUCROSE	222146944	171852880	174214448	364788704	197450336	180354864	235353632	216438064	257036112	189338944	377424352	277389184	2628899072	2181768448	248993360	202591664	249034560	281986432	179916272	253851392	374536864	230360080	234363568	264020960	261146496	241128416	195567184	200134976	260409072	378034272	3461066240	331182656	231589424	273425920	253311280	190082960	172806176
1527	syringaldehyde	Secondary metabolism	Phenylpropanoids	37449	202	100002050	3246	183.065	8655	134-96-3;			1.58088e+06	1.23437e+06	972151	469855	737024	917474	801819	1.08335e+06	1.4322e+06	1508553	955859	1.75168e+06	1.06869e+06	1.24122e+06	1.00722e+06	843165	778444	818406	1.1832e+06	653731	1.06589e+06	2.08274e+06	1.25046e+06	655119	564359	393124	801029	1.15861e+06	1.18517e+06	645504	917709	1.32548e+06	931377	701088	606335	1.35017e+06	917709
1461	syringic acid	Secondary metabolism	Flavonoids	37091	203	100001919	1416	197.046	10742	530-57-4;	C10833		23736.9	13639.6	11385.4	19363.1	8506.5	12029	8894.42	23907.9	29624.8	27455.2	148990	21419.1	14719.4	12416.3	16917.6	11388.7	12548.3	13371	8601.2	21346.2	70831	39224.6	61473.3	63326.1	18506.5	112720	13839.9	10884.6	16713	49136.4	21460	28385	32754.4	15422.4	12397.1	36870.6	24397.2
383	threitol	Carbohydrate	Amino sugar and nucleotide sugar	35854	GC/MS	100001419	1513	217.1	169019	2418-52-2;	C16884	CPD-6995	12172727	21684192	14339846	16426021	15424477	35776048	31785462	12232462	23050086	13119052	27958386	13981624	26885064	19845724	47003760	10663358	19713912	17350198	14700303	24487668	31365118	39292160	6.39104e+06	46796364	66340428	22122660	13105465	29788242	5.43307e+06	4247341	4.44046e+06	4748891	22001078	14575730	9316731	10912999	8974944
911	threonate	Cofactors, Prosthetic Groups, Electron Carriers	Ascorbate metabolism	27738	GC/MS	100001022	1560.7	292.1	151152	70753-61-6;	C01620	L-THREONATE	15978751	20224350	10630287	8554515	10501606	10405206	12420167	12199170	35907928	31757298	23033850	33822608	23998006	21865562	22194802	21139222	29246280	16509894	19408904	7.31476e+06	27193032	20473354	18045896	20694368	20681954	10760304	9490830	10922567	14387707	18741274	19934512	7.04096e+06	11629492	7912188	13219664	21355524	19751898
154	threonine	Amino acid	Aspartate family (OAA derived)	1284	GC/MS	564	1412.3	218.1	69710196288	72-19-5;	C00188	THR	4.78138e+06	3159573	2.36548e+06	2006173	4177727	1.64106e+06	1.50654e+06	5.79447e+06	4985821	3.18218e+06	1.46339e+06	2.64191e+06	6.83845e+06	5.86021e+06	1.26847e+06	2.64254e+06	1565926	743796	2.23598e+06	1391368	1349698	1.29302e+06	1.34362e+06	979923	1.1042e+06	1.20271e+06	1.65347e+06	1.73347e+06	942883	790556	3944738	1.75906e+06	3.49567e+06	906145	1.88157e+06	1.93815e+06	1.66375e+06
1050	thymine	Nucleotide	Pyrimidine metabolism	604	GC/MS	882	1429.1	255	1135	65-71-4;	C00178	THYMINE	271869	129521	258681	311940	603032	227674	130651	357109	498534	330129	303076	243255	373606	371519	469920	123094	266141	251804	217489	464457	270781	358623	513988	371847	147665	234597	279809	249865		102548	133029	111365	464359		85538.4	361068	230946
261	tigloylglycine	Amino acid	Branched Chain Amino Acids (pyruvate derived)	1598	202	1161	2523	158.081	6441567	35842-45-6;			384652	291934	111741	114927	135959	67164.1	54250.1	156764	130611		169871	76993.3	83742.2	73640.5	120686	104757	87554.3	111544	99637.3	66329.6	103449	89112.2	46532.5	95598.7	114836	47977.3	68768.9	64411.6	52990.7	81057	103082	62611.1	101063	98411.6			141072
208	trans-4-hydroxyproline	Amino acid	Glutamate family (alpha-ketoglutarate derived)	32306	202	1001	705	132.066	58106971053	51-35-4;	C01157	Protein-hydroxyprolines	923926	914354	998120	869953	1.0251e+06	582243	480595	508981	1.95039e+06	861136	959749	1.20529e+06	1.05339e+06	892196	674882	1.16979e+06	1.04611e+06	482407	534133	689014	822614	1.01804e+06	721311	652573	723420	382735	518177	729367	551407	1102403	945350	701263	835469	645567	809351	473582	590991
1672	trihydroxybutane	Xenobiotics	Chemicals	38636	GC/MS	100002193	1329.5	117	20497	4435-50-1;			5240592	4.51574e+06	7271377	12432030	4.83182e+06	20727664	28821954	3539110	5.20478e+06	5815205	9623608	10573560	7946106	4.8283e+06	12568843	3.8286e+06	5.14474e+06	14501953	8602253	7.72148e+06	11589924	9038281	4.62182e+06	32981104	43293304	5909822	9827703	15167792	3074710	4.34116e+06	2.69673e+06	2.15731e+06	9863954	6.27289e+06	5.67328e+06	7.98933e+06	7397532
89	tryptophan	Amino acid	Aromatic amino acid metabolism (PEP derived)	54	202	565	2445	205.097	69235166305	73-22-3;	C00078	TRP	1504319	882891	737767	712024	1327628	626534	592644	720159	2.35008e+06	1.07325e+06	125180	279709	1.67708e+06	1.38892e+06	474204	1072002	476347	298487	634384	347095	90524.3	366900	88468.3	67848.5	43759.5	97182.6	316371	354824	534085	213611	255084	229981	511532	870058	637668	208935	180584
91	tyrosine	Amino acid	Aromatic amino acid metabolism (PEP derived)	1299	202	815	1516	182.081	60576942100	60-18-4;	C00082	TYR	7744686	7.41843e+06	3.78802e+06	2629074	4014286	2937189	3.33981e+06	4.83766e+06	11859805	8632275	2.47257e+06	5156862	7.14282e+06	6676452	1.9364e+06	3.09067e+06	2.30407e+06	1.54641e+06	3.04886e+06	1.25477e+06	980368	1.99886e+06	1.783e+06	1.16891e+06	951587	885049	2.5208e+06	2906697	3.35443e+06	1749316	9489666	1664967	1.241e+06	3031044	2.4122e+06	1.61724e+06	1.4588e+06
1051	uracil	Nucleotide	Pyrimidine metabolism	605	202	825	1149	113.035	1174	66-22-8;	C00106	URACIL	2.66613e+06	2581247	4.27994e+06	5.94381e+06	5439135	3.34536e+06	2.68016e+06	4.44933e+06	3409140	5800549	3.75206e+06	3.45025e+06	4.52375e+06	5290807	3.78944e+06	3556749	3.74029e+06	4.64727e+06	3373723	3.70728e+06	2.80155e+06	3.09697e+06	5.00817e+06	3.17451e+06	3.26392e+06	4587949	4426344	2.7714e+06	3121483	2152823	2.13545e+06	1.76205e+06	5515539	2.44016e+06	2.05478e+06	5132058	3.85391e+06
998	urate	Nucleotide	Purine metabolism	1604	203	1134	769	167.021		69-93-2;120K5305;	C00366	URATE						9805.86		8377.49				237111								24418.8	165411	2.51014e+06		26994.8		349732											421378
1052	uridine	Nucleotide	Pyrimidine metabolism	606	203	535	1430	243.062	6029	58-96-8;	C00299	URIDINE	1.89526e+06	1.9894e+06	754612	1.4061e+06	1323651	1.14876e+06	1.5905e+06	1.258e+06	1.33363e+06	1.15093e+06	760652	1.44558e+06	1.47334e+06	1.31556e+06	1.10896e+06	1.297e+06	1.26199e+06	1.12744e+06	1.48486e+06	1.0704e+06	1.15255e+06	1.25565e+06	1.09099e+06	1.09856e+06	1.15231e+06	814850	1.26334e+06	1.28533e+06	1.04942e+06	1.30975e+06	1.10679e+06	1.40856e+06	1.24017e+06	1.36122e+06	1.36627e+06	1.54602e+06	1.3577e+06
1056	uridine-2',3'-cyclic monophosphate	Nucleotide	Pyrimidine metabolism	37137	203	75	1082	305.018	4634036	40632-52-8;	C02355			5809.3		8428.62		7276.98	17345.5				10028	4529.81			11797.4	9267.83	30373.4	4500.46	3543.16			12897.9				10427.4	11980.3		8660.78			5826.98
257	valine	Amino acid	Branched Chain Amino Acids (pyruvate derived)	1649	202	566	1040	118.086	69710186287	72-18-4;	C00183	VAL	6754107	5.94596e+06	5.84066e+06	3.15145e+06	3.89739e+06	3.36418e+06	3.22147e+06	7.70958e+06	10414651	7.59028e+06	3.70307e+06	5360164	6995480	7252379	2.30335e+06	3995028	3611255	2.50906e+06	5307027	2.5356e+06	2.09241e+06	2.80015e+06	3677061	2.22196e+06	2.10207e+06	1.88142e+06	3.12062e+06	3.3974e+06	3778062	1.41427e+06	2.7919e+06	1.23531e+06	5008730	2.71099e+06	2.30647e+06	2.88903e+06	3.5415e+06
1396	vanillate	Secondary metabolism	Benzenoids	35639	203	100001634	1159	167.035	8468	121-34-6;	C06672		24380.5	11959.4	17677.1	74905.7	27468.6	17433.3	10336.9	25540	36738.9	34172.1	55793.3	19392.7	41186.8	14763	10987.6	17595.8	26002.1	9470.9	10647.6	22909.4	19452.7	36530.7	42767.7	27431.9	13875.4	16916.6	13551.4	19840.5	35736.2	9048.83	13254.8	54111.6	22552	13978.9	13272.3	33003.1	27696.6
1529	vanillin	Secondary metabolism	Phenylpropanoids	37442	203	100002051	2320	151.04		121-33-5;	C00755	VANILLIN	163165	65782.5	104051	93153.8	90234.7	55522.1	75829.9	121703	128320	212457	104010	127417	62096.2	79137	53867	148160	147144	74059.2	74071.9	109118	108128	210547	200320	51951.3	38183.3	62482.7	53553.9	89353.6	102930	84808.6	124606	364481	185304	76458.5	71280.3	246813	230468
999	xanthine	Nucleotide	Purine metabolism	3147	202	1004	1430	153.041	1188	69-89-6;	C00385	XANTHINE	954275	707257	2.31896e+06	2.765e+06	3623877	1.90346e+06	1622079	1.52836e+06	1.70071e+06	1.29247e+06	642270	760464	1.95307e+06	1.9283e+06	1.50792e+06	1.6272e+06	2.22561e+06	1.5824e+06	1.22356e+06	1.52902e+06	1.58889e+06	1.76736e+06	1.15373e+06	567640	1.21477e+06	1318967	1.09662e+06	698472	1.68795e+06	1.18236e+06	1.2557e+06	1.34564e+06	1.32838e+06	547623	953899	1.03361e+06	1.08316e+06
1000	xanthosine	Nucleotide	Purine metabolism	15136	203	100000299	1075	283.068	64959	146-80-5;	C01762	XANTHOSINE	37671.7	29134.7	233162	302723	144918	171510	109460	103197	57888.2	61759.5	92204.7	50268.9	109740	97685.3	240880	213101	136533	293817	227343	137103	89410	76491.1	29912.1	76608.5	111663	150985	84147	117767	13544.9	11677.4	16762	33345.6	133351	71918	51341.7	70708.8	60933.2
94	xanthurenate	Amino acid	Aromatic amino acid metabolism (PEP derived)	15679	202	100000015	2690	206.045	5699	59-007;	C02470																							1.29085e+06
389	xylitol	Carbohydrate	Amino sugar and nucleotide sugar	4966	GC/MS	543	1677.6	307.2	6912	87-99-0;	C00379	XYLITOL	2.7742e+06	1.40224e+06	2245516	7318586	5.44799e+06	4580436	6.92754e+06	5168679	7104567	3.5533e+06	8247958	3.68848e+06	5.16142e+06	4.69958e+06	9148335	970092	2.61253e+06	6.80561e+06	4.29984e+06	6.02598e+06	5180822	6.91939e+06	2.28173e+06	7950165	8089981	4.85108e+06	1.98441e+06	5.93784e+06	6.5163e+06	1.99474e+06	3.72885e+06	2.45557e+06	7.25121e+06	3.96433e+06	3.55431e+06	3135430	3.31487e+06
390	xylonate	Carbohydrate	Amino sugar and nucleotide sugar	35638	GC/MS	100001627	1722	292	6602431	73686-31-7;	C05411		26201840	26550260	8524556	10660571	7.2277e+06	20143716	26968352	15553632	20167958	17188884	20244098	17542714	30426522	20742630	12950485	12677067	16442393	10350766	10774880		18587536	16959326	14831635	18172040	16950378	14317802	15523608	15846086	12315123	9235753	5.16536e+06	4388343	20000860	13983616	17009732	26361090	5.90416e+06
391	xylose	Carbohydrate	Amino sugar and nucleotide sugar	15835	GC/MS	826	1723.9	204	95259	609-06-3;	C00181	XYLOSE	14035172		38454572	65101192	55477092	53277784	47884636	25271682	58274388	37763736	51701636	34032896	60676880	40135564	65517984	26369308	35298680	51685396	30571226	74377280	55250576	48808396	18245274	38073864	38002012	31695650	39564072	58661964		4.48584e+06	3.68795e+06	5889844	63311540	19195558	12585221	37556936	20664368
392	xylulose	Carbohydrate	Amino sugar and nucleotide sugar	18344	GC/MS	100000421	1668	306.1	5289590	551-84-8;	C00310	D-XYLULOSE	1.45997e+06	1.01455e+06	4388226	7932723	7581708	2.3773e+06	2.49831e+06	5248782	5498778	6.40788e+06	12018961	5544834	4904084	3379544	4.16163e+06			6.89071e+06	3398627	6292303	8353639	5636619	7399521	3872777	3.44207e+06	6.51118e+06	4060538	4.33832e+06	612754	1.32399e+06	536138	1.24126e+06	7041407	1626248	1.31725e+06	4.46157e+06	2.2345e+06
[truncated: 59 more columns]
