# Supplementary material for: Metabolomics of dates (Phoenix dactylifera) reveals a highly dynamic ripening process accounting for major variation in fruit composition
Source: BMC Plant Biol. 2015 Dec 16;15:291. doi: 10.1186/s12870-015-0672-5 (PMC4681049; doi:10.1186/s12870-015-0672-5)
Supplement: Additional file 5: — Metabolomics data from the second sample collection, measured by Metabolon (DS2). (XLSX 379 kb) [file 12870_2015_672_MOESM5_ESM.xlsx]

## Sheet: Sheet1
													SAMPLE_NAME	WCQA-02809	WCQA-02810	WCQA-02811	WCQA-02812	WCQA-02813	WCQA-02814	WCQA-02815	WCQA-02816	WCQA-02817	WCQA-02818	WCQA-02819	WCQA-02820	WCQA-02821	WCQA-02822	WCQA-02823	WCQA-02824	WCQA-02825	WCQA-02826	WCQA-02827	WCQA-02828	WCQA-02829	WCQA-02830	WCQA-02831	WCQA-02832	WCQA-02833	WCQA-02834	WCQA-02835	WCQA-02836	WCQA-02837	WCQA-02838	WCQA-02839	WCQA-02840	WCQA-02841	WCQA-02842	WCQA-02843	WCQA-02844
													SAMPLE_ID	1813581	1813582	1813583	1813584	1813585	1813586	1813587	1813588	1813589	1813590	1813591	1813592	1813593	1813594	1813595	1813596	1813597	1813598	1813599	1813600	1813601	1813602	1813603	1813604	1813605	1813606	1813607	1813608	1813609	1813610	1813611	1813612	1813613	1813614	1813615	1813616
													CLIENT_IDENTIFIER	83	75	103B	73	113	85	93C	85A	122	78	97A	90	103C	142	87	86	89E	80	109	89	74	148	44	139	89C	147	60	77	82	146	27	91F	136	101	89D	117
													BRADFORD_PROTEIN	0.591	0.484	0.439	1.223	0.735	0.594	0.345	0.869	0.774	0.88	0.712	0.558	0.373	0.679	0.764	0.493	0.766	0.824	0.643	0.422	0.5	0.896	0.868	0.528	0.774	0.51	0.645	1.134	0.63	0.615	0.43	0.387	0.828	0.598	0.649	0.895
													LC_COLUMN	1	2	1	1	1	2	2	1	2	1	2	2	1	2	2	2	1	2	2	1	2	1	2	2	2	1	2	2	2	2	1	1	1	1	1	1
													ORIGIN	Morocco	Morocco	Morocco	Morocco	Algeria	Morocco	Morocco	Morocco	Algeria	Morocco	Morocco	Morocco	Morocco	Sudan	Morocco	Morocco	Morocco	Morocco	Algeria	Morocco	Morocco	UAE	KSA	Egypt	Morocco	UAE	Tunisia	Morocco	Morocco	KSA	Pakistan	Morocco	Jordan	Morocco	Morocco	Algeria
													RUN_DAY	3	3	2	2	3	3	3	3	1	1	1	3	2	3	2	1	2	2	3	3	3	3	3	1	2	2	2	2	2	1	2	1	3	2	2	3
													VARIETY	Wahardan	Sayer	Tarzawa	Jihl	Tantebouchte	Azaghzaw	Booserdoon	Azaghzaw	Tamjhourt	Bouzagza	Tahmoot 2	Mejhool	Tarzawa	Kulma soda	Tazgaghzt	Bouslikh	khalt-lhammar	Agalid	Deglet Nour Hourra	khalt-lhammar	Tadment	Msalla	Mabroom	Siwa	khalt-lhammar	Kattara	Allig	Hafs	Najda	Aydea Al Qaseem	Aseel	Belahzit	Zehdi	Admoo	khalt-lhammar	Deglet Nour
PATHWAY_SORTORDER	BIOCHEMICAL	SUPER_PATHWAY	SUB_PATHWAY	COMP_ID	PLATFORM	CHEMICAL_ID	RI	MASS	CAS	PUBCHEM	CHEMSPIDER	KEGG	Sample PlantCyc	WCQA-02809	WCQA-02810	WCQA-02811	WCQA-02812	WCQA-02813	WCQA-02814	WCQA-02815	WCQA-02816	WCQA-02817	WCQA-02818	WCQA-02819	WCQA-02820	WCQA-02821	WCQA-02822	WCQA-02823	WCQA-02824	WCQA-02825	WCQA-02826	WCQA-02827	WCQA-02828	WCQA-02829	WCQA-02830	WCQA-02831	WCQA-02832	WCQA-02833	WCQA-02834	WCQA-02835	WCQA-02836	WCQA-02837	WCQA-02838	WCQA-02839	WCQA-02840	WCQA-02841	WCQA-02842	WCQA-02843	WCQA-02844
715	1,2-propanediol	Lipids	Glycerolipids	38002	GC/MS	100001176	1041	117	57-55-6	1030	13835224	C00583	DL-12-Propanediol	3679389	2357501	2162135	3225784	2604853	1755598	1475321	773538	1814259	3335246	991431	2261033	8544535	2655175	2425192	1960574	1032822	1629077	2289428	1957997	1485011	1590543	2471760	1036020	1041730	1387735	2854437	2870174	17810514	1850167	2034964	968285	1338405	2142949	1071603	1923469
307	1,3-dihydroxyacetone	Carbohydrate	Glycolysis	35963	GC/MS	100000143	1263	103	96-26-4;62147-49-3	670	650	C00184		2610016	3973104	5421920	11499712	17748148	10039567	6524869	3828053	8319248	9752953	1817224	7239015	2313595	20401280	12647497	5326940	1637927	13743526	5127923	8208833	18741174	21568662	14464238	12663975	1386102	18243410	18311064	6772626	9711568	9077147	15955006	7609487	18755908	24044856	2395141	3738786
246	1-amino-1-cyclopentanecarboxylic acid	Amino acid	Branched Chain Amino Acids (pyruvate derived)	20704	LC/MS Pos	100000850	1270	130.086	52-52-8	2901	2798	C03969		26754	34779		23726	469996	51799	19197	31090	42265	36749	18635	12972	27301	230752	4368	9472	26539	27326	22215	24357	72294	120753	93595	51520		96553	72307	50192	30992	34779	22249	24649	57902	69152	17524	24665
436	1-kestose	Carbohydrate	Sucrose, glucose,fructose metabolism	22012	GC/MS	100000980	2376.9	361.1	470-69-9	440080	389087	C03661	1-KESTOTRIOSE	44292028	82139416	66955160	208183664	34815916	16535296	100121512	259708352	6115905	96463536	509701792	28092146	7916021	40014844	98731920	20845198	30225186	260500768	230979920	2432286	23986490	23633178	4111633	35756980	65563440	19004490	80595704	168362720	3437853	313836864	70340984	26107566	40501140	183091232	40526960	158104176
738	1-linolenoylglycerol	Lipids	Glycerolipids	34393	LC/MS Neg	100001435	5795	277.217		53480978	21403134			10672	26416	44902	5456	60054	32622	57127	2017	55874	20462	10168	13138	9430	19169	9792	34159	188007	4782	21082	99125	17144	43366	42657	11705	134829	39419	6608	34320	39189	20674	70218	38720	38461	17805	267237	22505
797	1-linolenoylglycerophosphocholine (18:3n3)*	Lipids	Phospholipids	44562	LC/MS Pos	100005350	5527.9	518.324						14832		44910				75034	41464			15107	23134		19012		41201	388225		17444	25326					392172			32931	8336		5129	52804	14466		189172	110512
719	1-linoleoylglycerol (1-monolinolein)	Lipids	Glycerolipids	27447	LC/MS Neg	100001040	6226	279.233	2277-28-3	5283469	4446589			247056	580229	773983	147216	1049840	506636	1425609	22843	956202	297489	341764	282978	276855	340684	290193	483655	1304458	87128	412464	1681663	549518	1343838	964155	435243	1137446	1034366	245364	612207	624267	462882	1099327	1014958	1144508	300065	3327185	509282
746	1-linoleoylglycerophosphocholine (18:2n6)	Lipids	Phospholipids	34419	LC/MS Pos	100001395	5574	520.34		11988421	10160888	C04100		410911	463166	1907548	271280	258011	188496	1535339	448293	129833	109087	522161	564782	33327	379973	101620	605252	7465027	78124	321130	403456	102701	421534	44987	62491	8842355	215667	154451	1153273	139489	126024	199974	1510049	451147	304827	10890376	1224189
747	1-linoleoylglycerophosphoethanolamine*	Lipids	Phospholipids	32635	LC/MS Neg	100001570	5725	476.278		52925130	21403170			4857	4056	17398	2487	10036		44245		2266	3634	29342	7475			844	3389	160812		7079	15679	3118				449164			5750	1442			24243		2705	95645	14400
748	1-linoleoylglycerophosphoinositol*	Lipids	Phospholipids	36594	LC/MS Neg	100001778	5487	595.289						25585	28539	55217	20695	170369	11314	70842	5962	34892	9353	67974	11895	18748	42365	15836	15815	150131	11338	20064	156373	23933	311505	13653	15071	279150	44305	35822	40567	12560	4763	17816	47089	59741	33895	317902	19956
808	1-linoleoylglycerophosphoserine*	Lipids	Phospholipids	43676	LC/MS Neg	100004606	5497.4	520.268						4363		3222		7877		3135		2113	4052	9384					4828	44919		2569	15004	2866				85657	1492		4440				2282		1930	34312
745	1-margaroylglycerophosphocholine (17:0)	Lipids	Phospholipids	33957	LC/MS Pos	100001264	5750	510.355	50930-23-9	24779463		C04230		210371	247782	312200	132692	320118	20655	523940	127182	86258	52847	64566	140157		633333	75595	287233	1354239	54294	329771	208230	82923	81395	32874	65049	800751	20328	148495	384015	21152	93766	82382	225423	671121	234785	562452	866846
790	1-margaroylglycerophosphoethanolamine*	Lipids	Phospholipids	37419	LC/MS Neg	100002171	6029	466.294								16703	4721	6674		12102				8045			2350			92895		3557	5948					106775							6456		5570	35400	8297
1015	1-methyladenine	Nucleotide	Purine metabolism	1527	LC/MS Pos	54	953	150.077	5142-22-3	78821	71157	C02216		57075	97284	70055	25585	51623	112979	20702	11600	66557	88162	74830	136248	82272	23713	92138	57030	32758	44432	73633	53023	44062	70180	140196	61246	52173	86649	31699	72087	235046	36818	18494	115383	63476	53090	37205	67285
749	1-myristoylglycerophosphocholine (14:0)	Lipids	Phospholipids	45453	LC/MS Pos	100001383	5481	468.308	20559-16-4	460604	405289	C04230		7591		41623	16943			16778					23659		40407			46783		15018			14101			88904	9526	27822	37470	22086	8508	19154	7923	97491	18606	28150	19366
820	1-nonadecanoylglycerophosphocholine(19:0)*	Lipids	Phospholipids	44561	LC/MS Pos	100005353	5917.4	538.387	108273-88-7		24823014			19345		29751				54405		12969							58570	169700			29025					135623			16289					28500	7701	86831	28656
721	1-oleoylglycerol (1-monoolein)	Lipids	Glycerolipids	21184	LC/MS Neg	100000924	6457	281.249	111-03-5	5283468	4446588			169477	295484	1508761	108808	1674494	527612	208005	114008	384806	90214	23673	462144	613957	340732	302461	254328	811479	312743	881147	1662445	329422	440970	709794	219817	1753966	401120	59952	295186	2264064	126430	451415	669429	647027	165740	2739594	501927
751	1-oleoylglycerophosphocholine (18:1)	Lipids	Phospholipids	33960	LC/MS Pos	100001272	5700	522.355	19420-56-5	16081932	17240641			645462	884219	3308810	143665	887276	99087	406355	224218	156430	53485	34258	746596	58137	1186980	346291	716918	3533900	342727	1423914	678770	240842	483821	102606	183780	4868971	207655	80658	1629372	369535	120154	80630	941748	242732	483941	4823456	2588346
752	1-oleoylglycerophosphoethanolamine	Lipids	Phospholipids	35628	LC/MS Neg	100001569	5928	478.294	89576-29-4	9547071	7826021			4020	4676	50841		15263		9502					6680		4017	2642	3158	83748	2719	15772	6700					139332	1216		7142	7280			9794		5224	37471	20665
742	1-oleoylglycerophosphoglycerol*	Lipids	Glycerolipids	45968	LC/MS Neg	100005716	5586.8	509.288								22989		6904									4956			6941		2398	7167					86414			6548	13277			1681		3373	112804
753	1-oleoylglycerophosphoinositol*	Lipids	Phospholipids	36602	LC/MS Neg	100001777	5577	597.305						7452	19003	40122	2734	159764		3992		19223				24954	37458	23808	10836	50468	18759	46342	66271	7204	77006	8659	14516	326620	25791	10826	32567	59735		3553	14916	8716	22008	296597	15825
722	1-palmitoylglycerol (1-monopalmitin)	Lipids	Glycerolipids	21127	GC/MS	100000827	2119.5	371.3	542-44-9	14900	14201			41065		169542	91498	176234	65400	180797			75474	85787	50499	64296	209435	157688	145103	104099	176213	160127	85894	59592	215635		58694	281334	138264		210929	177415	80562	88547	199618		128053	365215	189849
755	1-palmitoylglycerophosphate	Lipids	Phospholipids	34428	LC/MS Neg	100001445	5752	409.236	17618-08-5	6419701	4925335	C04036		88239	416223	87521	106743	1514241	160442	141287	54164	701283	94233	77279	53063	92558	372498	178222	180171	277811	56460	388883	326040	108602	586999	1045603	140712	360866	1037556	237205	152605	427226	386366	612475	54988	1975648	252163	160442	255951
756	1-palmitoylglycerophosphocholine (16:0)	Lipids	Phospholipids	33955	LC/MS Pos	100001263	5671	496.34	17364-16-8	86554	78064		2-Acylglycero-Phosphocholines	3483626	3641431	5283492	2767148	6301695	503710	8842992	1297933	1698269	1007398	1940731	1984883	78989	17593918	1766123	3632981	8761831	961805	4204017	1499193	1373984	2635663	637641	1460145	10431892	798088	4456613	8544775	586729	2864759	2173295	3858985	11599554	6333739	10274280	13744055
757	1-palmitoylglycerophosphoethanolamine	Lipids	Phospholipids	35631	LC/MS Neg	100001567	5940	452.278		9547069	7826019		2-Lysophosphatidylcholines	28288	41359	150505	35965	151652	4284	277435	11938	36680	23514	124546	36157	3052	58098	11474	35408	426558	7771	70882	58771	14363	4112	4556	9223	577148	2267	42886	38758	15233	27241	1607	75176	59368	67845	233298	188110
804	1-palmitoylglycerophosphoglycerol*	Lipids	Phospholipids	45970	LC/MS Neg	100005717	5549.7	483.273		3300276	2548639			15392	35743	91985	34561	58658	6668	73871	2671	70340	32164	28573	13844	7769	82413	33888	22468	76763	7640	27048	69032	23503	68801	11113	23218	370464	15090	22094	70039	45533	14744	12909	52835	123180	29956	923605	27879
758	1-palmitoylglycerophosphoinositol*	Lipids	Phospholipids	35305	LC/MS Neg	100001655	5573	571.289						38869	77645	56640	58891	367438	15916	83984	2928	176782	35677	24988	13099	127090	239008	116485	52222	87224	22601	100360	124275	40620	797716	66832	74032	283670	202171	307665	124661	306309	56624	82297	44408	248537	130288	283855	120010
817	1-pentadecanoylglycerophosphocholine (15:0)*	Lipids	Phospholipids	37418	LC/MS Pos	100002173	5563	482.324						158726	98581	252008	107184	134909		352439	145285	53089	74151	91980	62712		391552	44236	142666	669365	52727	154114	68389	27693	126256	17093	78391	991537	49881	120329	169081	13298	96017	130455	220676	452095	167875	619748	662071
760	1-stearoylglycerophosphocholine (18:0)	Lipids	Phospholipids	33961	LC/MS Pos	100001271	5844	524.371	19420-57-6	497299	435389			1049937	784478	1805270	593539	2764096	215763	1362592	109880	539098	225808	99528	997514	56767	671304	668022	763899	4129188	229309	1023563	694241	206587	306023	222500	202951	3224982	109747	914845	2955188	452621	502171	282976	521944	2187089	1193512	2770088	1631755
761	1-stearoylglycerophosphoethanolamine	Lipids	Phospholipids	34416	LC/MS Neg	100001461	6200	480.31	69747-55-3	9547068	7826018			7013	6264	44547	11481	42424		24272		11541		6622	12560		1826	3601	7858	164803		12000	15998					176465		9342	11586	11963	8643		13422	7471	10276	64968	15965
725	1-stearoylglycerophosphoglycerol	Lipids	Glycerolipids	34437	LC/MS Neg	100001462	5826	511.304			21403138			3022	3481	8348		14693		5824		6267			4573	2784	5210	3550		9980		6066	24295		6922			12137		3359	5271	12030			2639	14330	2386	15002	4022
796	1-stearoylglycerophosphoinositol	Lipids	Phospholipids	19324	LC/MS Neg	100000656	5800	599.32	796963-93-4		21403067			8508	11249	12022	5675	92161	4430	9206		19257			6569	15742	11053	17959	4554	24330	4501	20730	22996	4215	46038	9700	10243	33920	12789	50114	21528	54540	8215	7772	5928	26851	19434	18795	20132
530	10-heptadecenoate (17:1n7)	Lipids	Free fatty acid	33971	LC/MS Neg	100001278	5558	267.233	29743-97-3	5312435	4471860			293056	338000	76925	130156	383919	209212	194783	108693	512771	1164042	131024	195628	110716	329841	688122	158019	186256	291439	353671	888326	282375	490923	664918	896425	617653	339678	151756	281006	336718	294250	141533	172626	308802	230843	1110413	139100
531	10-nonadecenoate (19:1n9)	Lipids	Free fatty acid	33972	LC/MS Neg	100001277	5775	295.264	73033-09-7	5312513	4471938			58055	58193	29901	21452	297559	48326	18997	14565	65075	73263	19075	31618	56455	74956	210460	23782	19329	43969	123288	171206	23335	132072	208296	102428	65362	104210	46173	115716	143982	57852	22675	53873	42394	55905	138380	54517
689	12,13-DiHOME	Lipids	Oxylipins	38395	LC/MS Neg	62	5137	313.238	263399-35-5	10236635	8412123	C14829	CPD-13086	1207904	1850716	419687	773566	929497	2617804	194773	7239	2494885	3398219	9078	1118820	510303	604468	1587188	1337804	381458	518671	599559	8716882	1562866	1389894	1866144	642210	343660	849805	1224279	1193503	1416934	430659	365892	562524	2568836	497621	1273925	206770
686	13-HODE + 9-HODE	Lipids	Oxylipins	37752	LC/MS Neg	100002196	5270	295.228						1628559	4091864	1008565	3620257	2813128	4857079	320462	22037	9848652	5535531	31660	1356275	528824	1571960	6339924	2090807	1241807	2408885	3541200	8824008	5756968	5550046	7137106	1412069	1400599	1862565	1130736	2623736	1430255	6045575	1551150	739171	20970766	1415007	1935712	1241848
1072	2'-O-methyladenosine	Nucleotide	Purine metabolism	42607	LC/MS Pos	100004047	1876	282.12	2140-79-6	102213	92344			589989	1398687	479126	626090	2981861	2336878	114169	13946	1084255	2562797		815515	1859647	2744367	3176635	996235	95796	904104	796896	2320491	1956470	2239779	6070323	2412716	159154	843838	737684	2706171	3702041	847122	1013981	456768	2564607	995338	2021792	246121
310	2,3-butanediol	Carbohydrate	Glycolysis	35691	GC/MS	100001582	1075	116.9	24347-58-8	262	21106093	C03044	BUTANEDIOL	3997746	4588067	11616405	364061	11806366	8118381	1377535		7944326	2015640		2576911	73409800	1352195	5382833	3659694	1402254	9267612	8398938	13753227	7774399	11393961	3146173	3974305	1023786	5145916	1569359	5780665	104976760	6895025	5096129	11209688	922869	1168104	4390802	3505091
247	2,3-dihydroxyisovalerate	Amino acid	Branched Chain Amino Acids (pyruvate derived)	38276	GC/MS	100002417	1422	131	1756-18-9	677	657	C04039	DIOH-ISOVALERATE		563783	27512								125928		1456058								62105			76702					2090276
119	2-aminoadipate	Amino acid	Aspartate family (OAA derived)	6146	LC/MS Pos	381	794	162.076	542-32-5;1118-90-7	469	456	C00956	CPD-468	1708252	1497992	233435	2044939	1622724	6694147	634720	615973	4184356	2908677	232670	1542146	803493	4221977	1137130	1639334	385868	2580183	986970	5990155	5016478	8630522	10002433	1444957	559406	10172679	1807544	593538	1542146	2654957	2547532	744075	6584484	457539	2464617	457168
176	2-aminobutyrate	Amino acid	Glutamate family (alpha-ketoglutarate derived)	1577	GC/MS	1128	1215.7	130	1492-24-6	439691	388757	C02261	2-Aminobutyrate	95758	385699		280330	177943	56355		158022	572060	1029288		249581		103034	502811	110201	185074	525629	228934	49324	56013		167867	302617	411664	59303	497036	208996		279081	65187	53493	187834	180738	236330	259461
250	2-hydroxy-3-methylvalerate	Amino acid	Branched Chain Amino Acids (pyruvate derived)	36746	LC/MS Neg	100001541	1787	131.071	488-15-3	164623	144317			28634	11913	32908	32466	190961	54098	22748		21029	82357		11313	53653	38263	39013	17921	6254	27429	58550	39013	19786	45234	39197	25696	8376	67114	69895	49665	171267	32615	44486	15369	27890	60655	34330	45799
4	2-hydroxybutyrate (AHB)	Amino acid	Serine family (phosphoglycerate derived)	21044	GC/MS	100000933	1169.4	131	3347-90-8	440864	389701	C05984	Hydroxy-Butyrates	145498				271724					225260		140662	120062		109907	121464		515600	124088			542863	358421	581059	66726	826069	96036	221155	242007	269775	340439	151926			353056	88481
537	2-hydroxyglutarate	Lipids	Free fatty acid	37253	GC/MS	100002070	1576	247	40951-21-1	43	42	C02630	CPD-381	1249096	3351235	5934518	2641036	6486748	1140063	3238873	706937	781704	2212001	76926	2726413	9319328	2739252	1487666	1826725	280525	1724539	3078369	407118	1126834	635940	826607	1683922	362785	1340488	2992176	1170792	11911713	1088673	1574906	1404666	1625726	2295753	789324	2198070
539	2-hydroxypalmitate	Lipids	Free fatty acid	35675	LC/MS Neg	100001579	5508	271.228	764-67-0	92836	83805			97630	81117	66838	84170	98470	91852	76947	75980	639021	159906	34685	86328	260309	127511	105907	51028	94286	52343	90798	345301	79260	520078	953015	121155	119873	675489	100113	70147	133811	106524	96878	59829	186286	86514	170180	72590
540	2-hydroxystearate	Lipids	Free fatty acid	17945	LC/MS Neg	1239	5705	299.259	629-22-1	69417	62625	C03045		61719	41746	36754	59154	92135	72659	52459	35246	194162	83448	38879	45412	133252	77233	44055	37406	109917	33931	33863	348644	38730	205441	486631	82022	161650	322903	52067	33071	85649	62842	36417	36113	76447	37105	206760	61270
273	2-isopropylmalate	Amino acid	Branched Chain Amino Acids (pyruvate derived)	15667	LC/MS Neg	100000409	732	175.061	3237-44-3	77	76	C02504	3-CARBOXY-3-HYDROXY-ISOCAPROATE	252703	296124	251763	24249	278148	102251	218119	213900	379741	384576	40023	265583	558546	195562	167601	265695	311837	284202	506807	223745	172589	204773	212773	346815	297629	114138	229950	148451	924645	276087	74839	179401	220837	126560	198964	317314
727	2-linoleoylglycerol (2-monolinolein)	Lipids	Glycerolipids	32506	LC/MS Neg	100000987	5988	279.233	3443-82-1	5365676	4517636			50653	88820	111451	9711	179894	53315	240690	3419	248170	19106	126110	35245	107502	48869	43126	71906	289309	11983	45905	196575	60141	64979	103523	13412	233900	151993	61010	67921	216850	68054	159602	183601	113072	47882	650483	123748
763	2-linoleoylglycerophosphocholine*	Lipids	Phospholipids	35257	LC/MS Pos	100001557	5544	520.34			21403160			183852	164375	801390	41480	169857	160397	2127324	771511	76840	66354	562801	154558	22543	51969	46059	158136	6171012	19457	67258	123075	95459	93833			5313664	81474	54064	357565	104724	34136	50131	438575	158136	64660	1413252	152768
764	2-linoleoylglycerophosphoethanolamine*	Lipids	Phospholipids	34666	LC/MS Pos	100001776	5541	478.293						50255	25219	122068	6087	84039		494448	305204	7555		137300	35369				16726	1491882		35820	60397					1223782			54373	24293			74755		30581	189315	51624
329	2-methylcitrate	Carbohydrate	TCA cycle	37483	LC/MS Neg	90	596	205.035	6061-96-7	439681	4573953	C02225		74203	114929	36071	30585	55556	96042	45261	40402	92006	38782	35172	64335	53239	34302	138182	52674	118550	70059	91981	168821	56177	93093	122894	77830	94123	140342	72516	54586	88944	63866	67299	56515	47641	55027	95300	72232
729	2-oleoylglycerol (2-monoolein)	Lipids	Glycerolipids	21232	LC/MS Neg	100000943	6364.3	281.249	3443-84-3	5319879	4478086			15062	33752	134011	5224	195886	39443	30302	11594	38271	6230	4095	40909	94464	43234	26024	23559	127469	20050	78795	139692	23600	27936	52812	20466	339678	42420	9081	25097	475566	13128	87038	87006	151886	10592	339705	39997
765	2-oleoylglycerophosphocholine*	Lipids	Phospholipids	35254	LC/MS Pos	100001556	5640	522.355			21403159			218023	258563	2661140	41894	478307	63581	413374	392139	79415	40570	35611	216736	135808	220374	187647	303758	6688480	188806	274469	241314	89835	88098	37143	56769	8296068	123956	42928	623776	701442	60995	30698	564911	48008	183006	1822806	343008
766	2-oleoylglycerophosphoethanolamine*	Lipids	Phospholipids	35683	LC/MS Pos	100001651	5625	480.308						22686	22587	208518		61665		44303	56251								14207	567858		38898						623150	42013		26911	53443			34797		29900	58141	54295
730	2-palmitoylglycerol (2-monopalmitin)	Lipids	Glycerolipids	33419	LC/MS Neg	100001048	6112.6	255.233	23470-00-0	123409	110006			54910	69583	355725	57645	310073	58063	219771	27648	179842	96207	60296	74430	144333	156863	82913	108102	104142	185950	187511	74048	34306	178442	91203	70401	268099	129257	131465	119597	333824	165750	78596	186507	580052	68388	828935	529798
767	2-palmitoylglycerophosphocholine*	Lipids	Phospholipids	35253	LC/MS Pos	100001562	5604	496.34		15061532	21403165			370901	370753	1210370	378687	652715	53637	2335375	89444	224115	121014	29635	269066		1198192	261132	633048	517859	180671	404894	91861	151621	214180	51363	124033	836529	129519	874653	1438377	99034	347404	189219	776873	780748	920158	989392	1044503
768	2-palmitoylglycerophosphoethanolamine*	Lipids	Phospholipids	35688	LC/MS Neg	100001652	5790	452.278							2991	20615	4534	10774		20503		4390		11433	2580		3785		3888	55585		4468	3481					77298		5061	6024				9644	2876	8100	30985	11273
805	2-palmitoylglycerophosphoglycerol*	Lipids	Phospholipids	45982	LC/MS Neg	100005718	5497	483.273								6567	2226	8083		11928				1948			7147			9651								19328			8370	7679			5154	15885		58905
177	2-pyrrolidinone	Amino acid	Glutamate family (alpha-ketoglutarate derived)	31675	GC/MS	100001081	1190.9	142	616-45-5	12025	11530			1129062	1954673	863416	1881284	2746283	6125502	782303	352202	1823621	2312427	518215	2754964	1219670	1886336	2276477	1399293	405494	1897485	4771730	4469544	592460	858545	431848	1555565	1094305	2196822	4063203	4279697	1631266	1684519	960726	2464335	1945130	3015710	1734640	2562974
769	2-stearoylglycerophosphocholine*	Lipids	Phospholipids	35255	LC/MS Pos	100001555	5780	524.371		10208382	8383879			130164	74464	249160	45649	284490	31295	218228	39416	26203			106619		101194	36241	87389	204379	25654	123589	58600	20535	33316	20307	13412	129849		79420	156725	35443	60812		84536	166557	70026	161804	237707
1587	3,4,5-trimethoxycinnamate	Secondary metabolism	Phenylpropanoids	18291	LC/MS Pos	100000452	4116	239.091	90-50-6	735755	642910			191999	120322	351793	641900	37489	2403258	685943	21429	5372497	4669684	14161	211455	653093	9650338	4264995	2403423	66327	250334	63310	310676	2886120	1744362	475154	2714967	34302	13706954	24216	5468839	505669	462560	874870	3820927	7028469	1659827	94066	64750
1589	3,4-dimethoxycinnamic acid	Secondary metabolism	Phenylpropanoids	37454	LC/MS Pos	100001976	3981	209.081	2316-26-9	717531	626174			25143	67342	47668		31280		21763	20085	186756	74674	7189	46634	39486	122988	44324	95000	28807	1095	197067	70422	32336	54384		56157	51062	157260	71046	91287	91557	16719	18201	23547	49899		36779	116009
39	3-(4-hydroxyphenyl)lactate	Amino acid	Aromatic amino acid metabolism (PEP derived)	32197	LC/MS Neg	240	1395	181.051	6482-98-0	9378	9010	C03672	CPD-2222	9514	11485	39764	17269	32343	15377	13496		8946			4727	61543	50550	12337			2635	53003	874	3246	17557	26094	8607	2936	30739	72027	42544	192831	14797	98726	7622	13110	55907	11587	36424
1715	3-deoxyglucosone	Xenobiotics	Chemicals	27689	GC/MS	100001019	1579.3	129	4084-27-9	159630	102799			206747	132428		263740	969726	1062543	84559		2437903	801922		216572	498528	7411124	908200			553763	195636	81447	1293715	11851493	5425191	2940811		19935032	971015	1034818		1279602	5696760	182049	2700091		225647	156349
439	3-deoxyoctulosonate	Carbohydrate	Sucrose, glucose,fructose metabolism	15942	GC/MS	100000095	1942	373.2	103404-70-2	4636210	3826376		KDO	489723	645103	785024	792241	672428	572131	637517	444184	668054	682485	780062	506178	714641	409546	412082	719650	1164987	546488	586548	1147004	958755	820158	389253	657824	1346534	502745	403233	663159	1063372	320394	335108	451615	792647	536513	1300512	403550
869	3-hydroxybutyrate (BHBA)	Lipids	Cutin and cuticular	542	GC/MS	254	1203.5	116.9	625-72-9	441	428	C01089	Hydroxy-Butyrates	211621	210741	426206	213507	192792	351582	242291	118270	367618	418248	107729		752779	1490953	272571	264299	171429	177371	1599395	253879	462695	404322	221141	292027	183067	163377	2268758	1586285	971240	978650	836019	599629	174424	524611	179502	824670
542	3-hydroxydecanoate	Lipids	Free fatty acid	22053	LC/MS Neg	100000997	4681	187.134	5561-87-5	26612	24790			17463	16560	13145	7107	9779	11224	14378	9617	9246	8073		8152	18378	7194	22300	9617	5160	16926	22404	9678	5740	5413	12842	12149	5265	12959	12256	10104	21397	17310	10089	5727	14097	12855	5549	21109
44	3-hydroxykynurenine	Amino acid	Aromatic amino acid metabolism (PEP derived)	22110	LC/MS Pos	100000986	1453	225.087	2147-61-7	89	87	C02794																											1067505
545	3-hydroxyoctanoate	Lipids	Free fatty acid	22001	LC/MS Neg	100000773	3463	159.103	88930-08-9	26613	24791			5300	5542	5265	10847	6583	6250	5915		4774	3956		4324	3986	6212	23148	3793		8097	9154	3627	3516	2600	19512	8156		7862	16651	9550	8188	9670	6231	9122	12257	6050	5078	8576
547	3-hydroxypropanoate	Lipids	Free fatty acid	42103	GC/MS	115	1187.1	177.1	503-66-2	68152	4573601	C01013	3-HYDROXY-PROPIONATE	188198	236975	298251	164764	303575	632477	110857		640778	378234	59815	274106	572756	1376429	305267	201599	70396	237908	183497	448916	681397	2997480	2408992	483637	82703	2086043	434484	200107	1992039	209032	1167239	90667	834972	93637	238487	187002
987	3-hydroxypyridine	Cofactors, Prosthetic Groups, Electron Carriers	Vitamin B metabolism (B6 or B12)	21169	GC/MS	100000905	1187.1	152	109-00-2	7971	7683			25599	42385	42798	55500	65477	60569			96808	63624				99566	44031	59025		48078	52210	61422	82908	253091	159710	72065		212182	77418			51964	62784	25082		46948		22125
46	3-methoxytyrosine	Amino acid	Aromatic amino acid metabolism (PEP derived)	12017	LC/MS Pos	1342	1765	212.092	300-48-1	1670	8948			63780	57964	67174	140150	68342	14631	31994	51738	48895	155969	7151	32530	56294		53408	54389	37983	89441	12586	19307				50461	41911		69005	72197	45747	172107		15945		56747	30652	44579
254	3-methyl-2-oxobutyrate	Amino acid	Branched Chain Amino Acids (pyruvate derived)	21047	LC/MS Neg	100000936	1489	115.04	3715-29-5	49	48	C00141	2-KETO-ISOVALERATE		6461	4828			2060							3478				4871			15483				5343	6254	1741			22938			1476			16310
255	3-methyl-2-oxovalerate	Amino acid	Branched Chain Amino Acids (pyruvate derived)	15676	LC/MS Neg	100000036	2106	129.056	51829-07-3	47	46	C00671	2-KETO-3-METHYL-VALERATE		2499	40913		3471	3033	1513	3056		1697	2484		25201	4522		1989	40189	1512		44950	6753	8000	2657	3643	47489	5316	1175	1206	125082	1534	9879	4560	4375	1133	31627	1362
179	4-acetamidobutanoate	Amino acid	Glutamate family (alpha-ketoglutarate derived)	1558	LC/MS Pos	1113	1724	146.081	3025-96-5	18189	17180	C02946		204891	213298	137177	96684	141827	234164	77706			242271		58004	180766	164406	100783			106021	332106	137948	80068	282835	105564	83752		173499	191889	204563	820095	173253	104118	199228	382733			195390
237	4-guanidinobutanoate	Amino acid	Glutamate family (alpha-ketoglutarate derived)	15681	LC/MS Pos	100000096	1085	146.092	463-003;463-00-3	500	486	C01035		848376	1434467	506441	2073791	1371031	2514467	938888	386897	913496	1361528	169651	765435	660108	3962410	1400235	992050	1524981	1371031	3108836	4861597	1793463	663433	1303950	1394577	1348434	1188659	3141373	4117296	183853	1264323	761221	1383923	1637847	1155382	3207770	1487571
1465	4-hydroxy catechol	Secondary metabolism	Benzenoids	37430	GC/MS	100002087	1599	342.2	533-73-3	10787	10331	C02814		186718	227893	352984	467594	741901	413798	467689	286752	316033	361584	211999	417787	166637	758066	316228	429048	134567	921248	376529	265748	1059381	273906	260682	382148	135046	423353	521966	467028	499740	362838	631366	494864	423998	699750	155066	250750
181	4-hydroxybutyrate (GHB)	Amino acid	Glutamate family (alpha-ketoglutarate derived)	34585	GC/MS	100001507	1277	233.1	502-85-2	10413	9984	C00989	4-HYDROXY-BUTYRATE	522007	369645	1089002	295318	521739	1013770	145612	98876	81873	1124287	77979	206638	1583239	120548	345309	244030	242624	442878	320114	1100330	609469	363172		230635	499846	144058	352477	387519	6041230	53901	113442	714591	285347	112649	1755890	180647
1604	4-hydroxycinnamate	Secondary metabolism	Phenylpropanoids	36770	LC/MS Neg	100001675	1474	163.04	501-98-4	637542	553148	C00811	COUMARATE	49619	48619	56869	65549	194261	165499	83393	4085	121500	69914	5351	91422	40830	31131	87030	66896	69507	67026	133083	45632	61240	177052	97716	137514	51019	86670	104695	215755	85668	473481	39270	62093	48685	45584	47088	88616
257	4-methyl-2-oxopentanoate	Amino acid	Branched Chain Amino Acids (pyruvate derived)	22116	LC/MS Neg	100000551	2200	129.056	816-66-0	70	69	C00233	2K-4CH3-PENTANOATE&redirect=T	2320	4795	43817	2454	4685	6667	3151	2558	2492	3138	5068	2362	18399	4286	4326	3601	80014	3449	3440	39409	5764	7052	4935	9171	68967	13683	1998	4228	104135	4264	11084	9494	5391	3648	29138	3425
183	5-aminovalerate	Amino acid	Glutamate family (alpha-ketoglutarate derived)	18319	LC/MS Pos	100000454	860	118.086	660-88-8	138	135	C00431		487364	1641506	346047	2418201	643992	219457	1008785	97219	357182	1002203	278531	987584	374210	170999	845527	633371	320929	1717610	55470	170848	216723		218475	1001237	390946		931683	828144	162968	856080	62769	742996	1104556	1201172	236793	43738
1720	5-hydroxymethylfurfural	Xenobiotics	Chemicals	37429	LC/MS Pos	100002057	1992	127.039	67-47-0	237332	207215	C11101		581034			819915		418886		49258			495234	731898		2406467		291321	744473	521852		570988	867770	4173748	3211039		655356	4628333		426632	1477824	838482	1701458	570763		833578	641649	296874
285	5-methylthioadenosine (MTA)	Amino acid	Amines and polyamines	1419	LC/MS Pos	212	2427	298.097	2457-80-9	439176	388321	C00170	5-METHYLTHIOADENOSINE	3208	5213	15317	28557	124551	7645		53227			52080		15621	27297		13296	41687			4276	20553				113375		64060		18715			15247		177993	7930	31205
1093	5-methyluridine (ribothymidine)	Nucleotide	Pyrimidine metabolism	35136	LC/MS Neg	100001446	1774	257.078	1463-10-1	445408	393058			4814	11788	5078	5058	6770	3955	5811		11018	20048		3871	4787	5968	7914	7269	5463	7805	10299	5058	5018	5923	11699	7826	3970	5412	6438	14987	10600	10265	7452	2906	8521	7854	7712	3273
295	5-oxoproline	Amino acid	Glutathione metabolism	1494	LC/MS Neg	1021	744	128.035	98-79-3	7405	7127	C01879	5-OXOPROLINE	5415140	7927419	2317425	8740893	8854148	1661477	6403538	1889125	19547672	11514192	260544	8975418	3147281	15810764	11636780	9760386	251070	7700147	14754139	285961	2212524	5844638	6012384	6960437	335915	7986704	26355958	12725916	1330736	12707424	2252372	3483632	8492831	8454248	519118	19879016
1024	7-methylguanine	Nucleotide	Purine metabolism	35114	LC/MS Pos	100001456	1353	166.072	578-76-7	11361	10883	C02242		219682	355961	89932	18684	129638	299184	28019		225407	171277		417949	219878	36034	273999	275853	87936	105064	194063	446258	240619	34970	93766	251621	129877	129399	42633	143003	363190	150964	15829	227914	107122	35802	196735	51386
1025	7-methylguanosine	Nucleotide	Purine metabolism	31580	LC/MS Pos	100001118	1451	298.115	20241-86-4		18629955		CPD0-1041	270404	625959	113099	646214	2242135	411194	196778	9946	387411	302620	3092	285305	88783	1393978	692045	230414	163624	320735	443623	116796	450596	395886	972530	411416	135450	1019267	988100	1286252	216688	444717	1195264	72496	1061122	1244185	200887	269799
562	8-hydroxyoctanoate	Lipids	Free fatty acid	21239	LC/MS Neg	100000956	2323	159.103	764-89-6	69820	63018			3423	3565		7733	3243	9357			5304	4404				6381	4196	3353		4972	5179	6167	8892	4665	8771	2678	1974	6294	3080	5213	3006	7126	6851		20461	3620	2728	2707
1396	abscisate	Hormone metabolism	Abscisic acid metabolism	21156	LC/MS Neg	100000879	3195	263.129	14375-45-2	5280896	4444418	C06082	CPD-693	109402	187377	30011	61703	63234	29000	23253	39730	280487	33000	26208	71862	38975	18398	71706	93502	101079	31968	86527	346878	35538	41495	99104	31406	74462	35598	24278	20261	31111	35538	24083	25807	132512	28877	233591	36976
870	acetoacetate	Lipids	Cutin and cuticular	33963	GC/MS	1218	1285	231.1	3483-11-02	96	94	C00164	3-KETOBUTYRATE			21262	9546	45309				44291		17435		37376			28621	55105			114245		33384		65937	46260		41418	35417	63090	40169			28164	14085	69480	25799
821	acetylcholine	Lipids	Choline metabolism	18790	LC/MS Pos	1749	866	146.118	60-32-1						12855	16532		149618	38827			82234			6421	57225	124465	17340		10307	16426	8765	30892	77309	302122	178827	11329	52973	80723	39439	39149	31090	9771	37903				47336
1027	adenine	Nucleotide	Purine metabolism	554	LC/MS Pos	880	1003	136.062	73-24-5	190	185	C00147	ADENINE	32588800	45282176	26187206	35552696	48064264	29712472	28160028	11629830	27394036	35825700	7007847	31858820	13732425	41263832	61414244	32954520	14770358	48782328	38966148	14893556	29430382	24194432	33364556	35761380	14232177	24386856	49867636	61352728	14264501	42422224	25594096	23619182	44546852	50596752	20559322	48870716
1028	adenosine	Nucleotide	Purine metabolism	555	LC/MS Pos	798	1650	268.104	58-61-7	60961	54923	C00212	ADENOSINE	887365	683454	254918	9244231	24405408	2078257	269204	13522793	1715350	998337	5494150	333272	3763790	15322020	3787021	601074	89808	1346688	2226982	32347	1739212	267462	2132002	4190038	278545	1017263	9762631	5812986	1499820	3955937	3029853	211151	11402609	16637231	90642	8312808
1029	adenosine 2'-monophosphate (2'-AMP)	Nucleotide	Purine metabolism	36815	LC/MS Pos	100001694	1625	348.07	130-49-4	94136		C00946	CPD-3705	137184	134221	65530	21944	154862	34122	42132	18594	110160	272355	21603	27230	18115	124809	95582	26476	264781	118894	200362	33078	66451	30717	4069	119860	597080	16904	59539	197415	9259	157982	75075	58485	237693	87737	1199310	95395
1034	adenosine 5'-monophosphate (AMP)	Nucleotide	Purine metabolism	32342	LC/MS Pos	209	1210	348.07	149022-20-8	6083	10239183	C00020	AMP	19358	17994	12510	55391	56513	11120	9189	1507633	16343	24507	181581	11271	3793	30591	53674	10102	57960	86663	65431	5121	13903		6747	9211	224291	7412	28638	73568	16902	38234	22291	33586	55715	148112	14602	257354
1036	adenosine-2',3'-cyclic monophosphate	Nucleotide	Purine metabolism	37467	LC/MS Pos	72	1484	330.06	37063-35-7	2024	1947	C02353		232793	95442	74994	29874	339736	196072	137868	95049	720590	683852	114398		141542	220274	371551	34981	136122	178366	42356	127212	461902		51649	58441	116056		273918	104804	187711	346208	114141	72130		71769	96822	58672
123	alanine	Amino acid	Aspartate family (OAA derived)	1126	GC/MS	811	1147.6	115.9	56-41-7	5950	5735	C00041	L-ALPHA-ALANINE	28492584	119271504	1934314	153682784	103014984	12529387	20398412	2997517	102705416	111325952	9784233	24761872	7013012	74331440	113602456	11132096	51036160	100700832	96454256	23808426	14442524	3323324	50023052	42093036	78249832	28433858	152743888	102237664	6271014	81589928	42755464	5276506	117481312	86735424	44409752	143191168
1159	alanylisoleucine	Peptide	Dipeptide	37118	LC/MS Pos	100001891	2011	203.139		417358;5246008	369449			26672	13222	3677	38443	38924	26885	33088	9529	19352	141394	130542	4393	40114	8964	41278	2870	13605	27521	25899	8122	12250	7117	11060	9957	8403	9042	21236	66634	19117	22018	15341	2405	61518	47336		26583
1160	alanylleucine	Peptide	Dipeptide	37093	LC/MS Pos	100001890	2150	203.139	1638-60-4	259583	227831			55318	13398	10036	64679	85557	100309	83229	23865	44013	240036	176855		84286	8238	59821		19761	32021	21321	38880	61602	35419	43931	39501	14493	30895	28823	60223	83388	54013	61136	7137	92298	37242	10619	22710
1162	alanylphenylalanine	Peptide	Dipeptide	38679	LC/MS Pos	100002700	2422	237.123	3061-90-3	2080	1996			12069	3527		23303	28667	25583	21462	5266	13299	94183	48639		31146	3747	45343		9927	29702	12294	4827	10992	6358	11805	8690	6606	12308	8272	25851	33815	18858	12074		18356	11034		10800
1331	alanyltryptophan	Peptide	Dipeptide	42073	LC/MS Pos	100003517	2630	276.134	16305-75-2	1550278;85362	76986			36282	25756		18766	27245	90408	38417	4535	18022	191950	135239	6177	34707		61334	3043	4158	30141	17633	12682	37934	32365	12505	10511	3090	9226	10144	46486	28592	22099	23722	3633	28198	13455	5238	11875
260	alpha-hydroxyisocaproate	Amino acid	Branched Chain Amino Acids (pyruvate derived)	22132	LC/MS Neg	100000706	1854	131.071	10303-64-7	83697	75520	C03264		26163	8434	26163	18466	127587	46517	10560		11290	48934		7808	68799	29730	25217	10535	6606	26762	34878	36108	9724	62288	23734	19098	7927	41891	22577	47501	315329	22788	41309	11957	21449	24591	33153	21735
261	alpha-hydroxyisovalerate	Amino acid	Branched Chain Amino Acids (pyruvate derived)	33937	LC/MS Neg	100001300	1142	117.056	600-37-3	99823	90190			20247	7023	31337	17364	128222	26393	17388		13421	27303		3809	112999	39235	17481	6482		8267	32658	15513	4849	10427	14633	10920	3532	22106	40914	27119	347295	14147	25669	3794	19271	24363	15183	35061
980	alpha-tocopherol	Cofactors, Prosthetic Groups, Electron Carriers	Tocopherol metabolism	1561	GC/MS	1105	2305.4	502.5	59-02-9;10191-41-0	14985	14265	C02477	ALPHA-TOCOPHEROL	1680338	2465963	417885	335000	164834	244933	138151	313022	531479	120474	705134	408766	127558	1700174	1818114	456090	1823750	839122	988942	617817	1187999	1047892	1679263	214652	2054395	369325	137700	1168614	549164	1336766	409663	192604	1823233	580969	905780	724213
1496	apigenin	Secondary metabolism	Flavonoids	21189	LC/MS Neg	100000935	3880	269.046	520-36-5	5280443	4444100	C01477	CPD-431						11218									7395			4002										5430	8146				5006
1498	apigenin-7-o-glucoside	Secondary metabolism	Flavonoids	37127	LC/MS Pos	100001903	3841	433.113	578-74-5	5280704	4444290	C04608	APIGENIN-7-O-BETA-D-GLUCOSIDE		6214				29904			48335					63932	5376	16267	15184	16625	8362		17100	4101	6668	2239	9353	3008	2830	39979	7348	23579			33218			6891
370	arabinose	Carbohydrate	Amino sugar and nucleotide sugar	575	GC/MS	828	1631.6	217	28697-53-2	66308	59687	C00216	D-ARABINOSE	4640856	3598802	1648657	5192653	3533794	4995928	1698341	427489	4695020	6386506	460386	3339752	4562458	5612011	3281038	5127658	2068920	2345545	4014534	22648974	6859348	8762006	9183355	3670155	2015187	6645139	3733642	5132306	7644433	3450506	3093248	2323517	4338933	3948544	4649088	2260040
372	arabitol	Carbohydrate	Amino sugar and nucleotide sugar	38075	GC/MS	100000012	1687.5	307.1	7643-75-6	94154	84971	C01904			120487	2846153	85180			108918		162820	187222	44812	91055	28150180	90837	118984	45708		19900	150809	126587	98428	125108	224392	86032	69208	108918	115082	141453	35095296	108918	79760		172684	122768		152444
184	arginine	Amino acid	Glutamate family (alpha-ketoglutarate derived)	1638	LC/MS Pos	231	650	175.119	1119-34-2	232	227	C00062	ARG	1698160	2760975	2137592	7225775	2633708	2091425	2262611	2790623	1495579	6348909	445166	974979	2907189	223654	6358049	2076890	1069271	8192743	10080283	354544	730653	32583	169738	3584892	472792	216332	11028946	19468962	513464	9080900	140411	1685183	1071604	9024727	296851	12218960
964	ascorbate (Vitamin C)	Cofactors, Prosthetic Groups, Electron Carriers	Ascorbate metabolism	1640	GC/MS	233	1850.1	332.1	134-03-2		10189562	C00072	ASCORBATE	34832				446900			1986034			314917																			67322				3474481
125	asparagine	Amino acid	Aspartate family (OAA derived)	11398	GC/MS	917	1651.2	231	70-47-3	6267	6031	C00152	ASN	5743829	7762247	9327714	7266640	6841849	930413	8933278	9278329	66544140	29141498	17098416	11145487	18861842	1150767	6458445	6487638	9536150	23593242	11570254	3132664	937366		363681	6958014	9658581	301876	4762835	10730973	893731	3212477	616922	3483295	11526405	1201057	2658155	26699616
1279	asparagylisoleucine	Peptide	Dipeptide	42976	LC/MS Pos	100003155	2070	246.145			15949180			33403	28774	7866	31899	9637	32577	16467	4496	16509	80342	13823	11566	17736		33589	7670	23995	30777	22856	18754	15852		8930	15852	15351		12936	42398	8094	17510		3983	18119	29335	9471	9633
1167	asparagylleucine	Peptide	Dipeptide	42980	LC/MS Pos	100003156	2170	246.145			16568263			193910	169519	67092	141647	46753	262020	101319	12645	102767	580108	100646	65198	141873	10779	293552	26036	107703	274267	108263	133398	162235	40405	40270	186220	72948	32094	86850	300844	76952	135015	69306	37775	106833	155756	71997	47738
1286	asparagylvaline	Peptide	Dipeptide	42028	LC/MS Pos	100003569	1517.3	232.129	145314-87-0		16568270			58979	67885	30338	111212	27590	60333	59123	7100	38952	278068	16216	29992	44927		90812	27632	36246	159700	59461	30651	33766		19269	62255	32605	10379	30825	113970	31670	63077	8066	11518	38475	85708	29614	45860
126	aspartate	Amino acid	Aspartate family (OAA derived)	443	LC/MS Pos	234	675	134.045	56-84-8	5960	5745	C00049	L-ASPARTATE	1236916	707982	29037	292707	436742	328713	281542	1713701	1457195	1304849	1192323	904903	126021	201517	1170991	224439	32239	1780142	1300388	104330	581610	329398	640240	1273023	49051	1227949	847593	821340	223221	1629302	83372	258652	848531	166261	142412	1005191
1123	beta-alanine	Nucleotide	Pyrimidine metabolism	55	GC/MS	244	1451.8	174	56-41-7;107-95-9	239	234	C00099	B-ALANINE	749727	978325	386869	661361	629791	521668	618321	566897	531126	1228830	81211	860287	387627	186816	966187	557296	220402	861374	1248800	392054	165752	40904	293242	919874	618321	101593	1266764	708010	123049	826618	145249	547041	929726	748293	479194	1568054
262	beta-hydroxyisovalerate	Amino acid	Branched Chain Amino Acids (pyruvate derived)	12129	LC/MS Neg	1442	1043	117.056	625-08-1	69362	62571			13684	9546	7826	11897	6681	5481	1954	9949	7097	6851		3251	7058	12473	8404	2803	4169	20122	20437	11084	8664	10760	13789	19629	7151	9914	10315	8975	4392	8437	5060		6976	6020	12116	29343
242	beta-hydroxyisovaleroylcarnitine	Amino acid	Branched Chain Amino Acids (OAA derived)	35433	LC/MS Pos	100001594	1683	262.165	99159-87-2		21403176			473935	746393	346811	82399	1016527	153618	59825	251932	244648	459947	99416	1035064	291912	634930	91671	358287	1006001	809015	121377	3129493	546446	1230460	478286	1257710	1047363	952709	134079	118141	423677	107942	392188	378786	35390	873052	1801835	246377
8	beta-hydroxypyruvate	Amino acid	Serine family (phosphoglycerate derived)	15686	GC/MS	100000055	1425.1	221	1113-60-6;3369-79-7	964	939	C00168	OH-PYR	1399147	1479441	1570467	1946276	2213593	1770137	1414277	777526	1597878	1926683	943490	1924003	1661896	1876854	1261148	1868962	1053587	1892042	775385	1549670	2551011	1723805	1659978	2014681	1155648	1745936	1612470	1527930	1980789	1630169	1625049	1981969	1482553	1771404	1828677	561947
843	beta-sitosterol	Lipids	Sterols	27414	GC/MS	100001033	2380.8	357.4	83-46-5	222284	192962	C01753	CPD-4143	742827	577594	328663	854201	728423	624583	620099	1123579	543403	974708	2157692	615218	104911	496565	1071046	495031	2891832	1168836	915631	1196499	1404716	1016493	691005	399048	2840517	252045	691005	784118	722558	1001168	427929	294546	645411	637353	1652148	833012
9	betaine	Amino acid	Serine family (phosphoglycerate derived)	3141	LC/MS Pos	799	721	118.086	107-43-7	247	24219951173	C00719	BETAINE	1067325	1127740	1177065	1402797	1312846	1098966	594467	4552433	2455757	475917	644582	793749	1834856	2396443	3102696	1947745	2652259	3154005	2272899	2688785	3167263	768169	1603662	1409913	3063314	3410560	1763058	613729	2589624	1304000	651832	1500348	548043	2705611	1976850	3610513
846	campesterol	Lipids	Sterols	39511	GC/MS	100001269	2353	343.4	474-62-4	173183	151215	C01789	CPD-707	190898									130484	176956						294598			152971	221289				338212										174830
822	choline	Lipids	Choline metabolism	15506	LC/MS Pos	1256	674	104.107	67-48-1	305	149278	C00114	CHOLINE	19211618	18743820	13272893	16330042	26649016	21979788	12792570	13490624	28164274	17125962	16408538	17660474	12381613	21368954	31278362	16328721	16665918	22249310	21922724	17699624	24486132	26710818	29726562	22922986	20068438	30062204	20466446	25767306	13598046	27080978	17418652	16056670	22492858	16972236	21390462	24355796
823	choline phosphate	Lipids	Choline metabolism	34396	LC/MS Pos	267	695	184.073	72556-74-2	1014	119298	C00588	PHOSPHORYL-CHOLINE	45424	11376	9048	61647	186230	3770	61962	420109	46016	6035	151252	4288	72752	215752	10835	6953	39304	54993	55859	9750			17061	11870	52361	67338	145198	136337	277715	54993	69421	56901	85680	97770	90377	73221
1553	chrysoeriol	Secondary metabolism	Flavonoids	40474	LC/MS Neg	100002959	3935.2	299.056	491-71-4	5280666	4444263	C04293	574-TRIHYDROXY-3-METHOXYFLAVONE	26344	463827	622360	122401	8048	63583	4137		38920	6638		17367	435649	473134	161960	430930	19827	14389	202813	31114	4496	13393	130283	9580	11720	19165	18579	678888	2909933	64424	33160	13725	45837	88423	117237	125294
1603	cinnamate	Secondary metabolism	Phenylpropanoids	12115	LC/MS Neg	1259	2888	147.045	140-10-3	444539	392447	C00423	CPD-674	9569		3321	3435	25652	159059	26541		7692	26460	5899	3924	5084	3485	11370	12428		9569	7064	57348	39709	50484	31414	18579	13958	18766	2328	6313	15596	80521	3900	11333			77757
523	citramalate	Carbohydrate	C5 branched dibasic acid metabolism	22158	GC/MS	100000998	1490.7	247	6236-10-08	1081	1051	C00815		281243	340707	399377	229775	812975	361093	273929	311758	440941	320004	232493	444273	536892	413046	216627	363793	355391	501678	469376	634565	450600	303603	218040	403026	499014	395340	226272	263323	767971	257736	254998	351851	294948	201231	556047	279231
333	citrate	Carbohydrate	TCA cycle	1564	LC/MS Neg	1124	591	191.02	77-92-9	311	305	C00158	CIT	6533142	7318304	5321487	6049707	8757115	5111460	10432526	7575697	13169163	6100622	3228819	12215327	9523858	9426552	8271939	6823407	4159397	4686293	6800183	3565609	6096197	4061923	8023164	18084292	5950932	8737178	6979769	12359096	5085745	15498576	9385015	10081547	16940584	9883181	5158242	7640908
189	citrulline	Amino acid	Glutamate family (alpha-ketoglutarate derived)	2132	LC/MS Pos	391	715	176.103	372-75-8	9750	810	C00327	L-CITRULLINE	272425	4522121	357967	4959033	3087500	778064	1469500	7468097	1584642	20928318	763653	403089	387506	56360	2291166	110029	242929	19644144	11981665	21870	216068			364495	136023		20759398	20116998	223484	3466240	22666	410797	500325	4043931	85484	17799726
1414	cyano-alanine	Hormone metabolism	Ethylene metabolism	35660	GC/MS	100001645	1402	140.9	6232-19-5	13538	12950	C02512	CPD-603	205851	167209	137404				181288	374294	243424	159443	628659	118229	370273	97412		150836	258844	153664	82272	77028				45387	155140	49307	159757	146901		35860		135789	138298		73235	513715
1095	cytidine	Nucleotide	Pyrimidine metabolism	514	LC/MS Pos	827	1065	244.093	65-46-3	6175	5940	C00475	CYTIDINE	350025	915244	165690	4129231	4561873	1359133	277582	235570	1887961	516690	209995	398547	1522213	5352779	1589961	463678	179032	288483	430061	478994	780039	3114575	6601744	1448807	83586	2646277	3813718	4419771	2412860	613552	7686703	27439	6227495	6232356	275182	1061757
583	dihomo-linoleate (20:2n6)	Lipids	Free fatty acid	17805	LC/MS Neg	1231	5722	307.264	2091-39-6	6439848	4944228	C16525		73826	40460	20366	53163	174569	189966	48843	6371	99287	151271	7563	63716	49673	85539	149651	26349	15547	20454	95712	56689	29464	275987	248081	117043	67059	108907	196692	151778	89759	313642	51603	61880	131014	38047	139517	55913
584	dihomo-linolenate (20:3n3 or n6)	Lipids	Free fatty acid	35718	LC/MS Neg	100001739	5600	305.249	17046-59-2	5280581	4471954	C03242	CPD-8120	14907	16606	4996	12287	20629	25905	16305		12917	54763	3717	16057	10184	6557	45537	13173	5226	16515	29425	14460	4500	40420	32076	28585	11694	17825	11627	29273	34429	55610	8309	6287	16716	12385	34050	10077
1625	dihydroferulic acid	Secondary metabolism	Phenylpropanoids	40481	LC/MS Neg	100003432	1929	195.066	1135-23-5	14340	13701			6561	4106	10680	7803	10255	9871	14180	1691	4479	2290		1508	10669	5850	15866	4415	3099	6018	6678	6931	5132	10736	5908	7572	2403	3307	5631	6925	11676	6491	6849	4513	1254	6533	7015	4811
191	dimethylarginine (SDMA + ADMA)	Amino acid	Glutamate family (alpha-ketoglutarate derived)	36808	LC/MS Pos	100001810	812	203.15	102783-24-4	123831	110375	C03626		420582	651883	394071	649428	425082	361120	301186	630612	348555	1567127	34140	542384	568918	40584	581013	314817	61112	541236	656847	67389	108710	22690	127795	494065	78539	492755	806405	996909	256909	514564	25328	548917	228229	611747	112712	721665
592	eicosenoate (20:1n9 or 11)	Lipids	Free fatty acid	33587	LC/MS Neg	100001335	5955	309.28		5282768	4445895			292385	244559	226372	75313	1974758	437296	36025	14220	316412	316518	14880	337756	445792	442578	1339228	61354	36723	76113	1233875	816962	95829	1464792	2255752	586438	54071	748452	306554	678199	1294390	668236	76581	173017	209287	119171	295418	307546
1513	epicatechin	Secondary metabolism	Flavonoids	17774	LC/MS Pos	2070	2860	291.086	490-46-0	72276	8711	C09727	CPD-7630	13524	13555	106521	6974488	1437344			60438	12806	37254	28432	7782	16697	513186	28050	98771	28981	12766	29369		15026	119067	30204	7052	46402	21095	1210593	121559	93408		19226		241431	1874102		143825
375	erythritol	Carbohydrate	Amino sugar and nucleotide sugar	20699	GC/MS	100000846	1517.5	217	149-32-6	222285	13835932	C00503	2-C-METHYL-D-ERYTHRITOL-4-PHOSPHATE	4187334	2593981	4552648	1116274	4067155	3474154	1286390		2856592	9388767		1982934	20561182	1766960	2292060	1106012	162728	5480921	1778044	1800250	2594630	2562944	2950540	2593064	598574	4405019	2229402	4143493	59768544	1341254	2147576	1979367	1372194	1263415	3575952	1051714
376	erythronate*	Carbohydrate	Amino sugar and nucleotide sugar	33477	GC/MS	100001320	1546.9	292.1	88759-55-1	2781043	2061231			4353942	4913808	4275279	2527295	4574473	12054391	1135432	428209	18202594	8900929	191139	6787286	4564959	13907906	4913808	5068170	611398	9112175	2866996	24430746	17269912	28309102	22633248	6351380	1179652	21537194	5413342	1973155	6563480	4565873	5745565	2877918	14294965	895881	13179645	698968
967	erythronic gamma-lactone	Cofactors, Prosthetic Groups, Electron Carriers	Ascorbate metabolism	21038	GC/MS	100000922	1450	247.1	15667-21-7;156678-21-7	5325915	4483398			21213	67072	184761	92899	162958	173436			203071	107748	9620	34473	89720	222811	60936	80568	65985	47237	32642	150954	227180	319581	384751	33262	47325	271417	125621	59337	94763	17033	93627	37761	213140	75786	79516
449	erythrose	Carbohydrate	Sucrose, glucose,fructose metabolism	27753	GC/MS	100001042	1431.1	217.1	583-50-6	94176	84990	C01796		265469	512478	953903		179054	180925	189016	72089	119828	206308		530804	728183	188779	92884	516919	320704	374861		544574	422791	219905		242687	256589	115986	188487		1182402	147281	92437	1924574	206037		530460
450	erythrulose	Carbohydrate	Sucrose, glucose,fructose metabolism	37427	GC/MS	100001986	1496	205.1	533-50-6	5460032	4573719	C02045		2151374	2298619	4458521	2089988	3165721	3184692	1904679	946829	1863636	3363736	754952	4315067	2995662	4132668	2515072	2943453	1460648	4698135	1548531	2651695	5281182	5874508	3397283	4886642	1559878	4511888	3358330	2149705	7783494	2706490	3805809	9155509	4397162	3756653	3068482	1007133
824	ethanolamine	Lipids	Choline metabolism	1497	GC/MS	420	1304	174.1	141-43-5	700	13835336	C00189	ETHANOL-AMINE	3203603	8226047	4760373	4045904	3315753	2983566	2898954	3526506	2340219	11937087	5364461	3905231	3577271	202619	3203603	5757576	2345451	8209135	7664289	274075	609881	80158	231049	2020245	2899011	192952	3297892	4158213	1608073	1685583	302145	2776136	1240777	6090678	678334	6194286
1611	ferulate	Secondary metabolism	Phenylpropanoids	35630	LC/MS Neg	100001542	1810	193.051	537-98-4	445858	393368	C01494	FERULIC-ACID	488750	284014	1278430	179008	1065553	804263	937226	35972	878893	424355	119884	993044	913407	213684	515239	373666	81487	309005	1049417	39940	279447	1108331	170595	1314340	135999	1173899	509956	387188	2315104	1615342	279988	628008	109985	243152	227005	665424
452	fructose	Carbohydrate	Sucrose, glucose,fructose metabolism	34280	GC/MS	878	1831	305.1	57-48-7	5984	5764	C00095	Fructose	230932144	217377104	206195104	199991424	153191264	207325408	206366224	159866576	129321344	237151968	131902088	204483184	153930832	177252832	184173664	266432080	121111448	290640448	191984864	143466176	215949920	168826496	172920512	233304720	230011760	200262128	177229216	217205568	200072992	158419696	185234656	162889088	212276512	243239408	297967392	139723712
315	fructose 1-phosphate	Carbohydrate	Glycolysis	15909	GC/MS	100000253	1983.1	445.2	53823-70-4	65246	58741	C01094	FRU1P	271085	279808	219571	261478	642055	202251	324816	103557	899164	201611	22740	290139	113964	961819	412161	214656	214507	44863	47159	595884	249697	1414167	896194	641169	178694	1292715	603653	367702	104607	551568	443210	122814	885573	322734	326898	67696
316	fructose-6-phosphate	Carbohydrate	Glycolysis	12021	GC/MS	1232	1994.9	315.1	103213-47-4	69507	19969987	C05345	FRUCTOSE-6P	667122	1077288	267772	891177	1882683	636818	821399	80723	1811707	732362	145864	866415	618574	3478124	1433874	1135195	326503	183412	166388	1339427	740976	4171799	3049867	1820595	201586	4823284	2471591	1089762	978582	1557336	2282428	533349	3587588	826101	1195937	238575
377	fucose	Carbohydrate	Amino sugar and nucleotide sugar	15821	GC/MS	918	1682.2	204	2438-80-4	19466	2299091	C01018	D-FUCOSE	2717060	2992958	3930823	3395051	4184027	3927755	2130041	2325360	2288918	3350977	368575	2573975	4758739	3261709	2088016	4169985	1481711	2866432	4727458	3480131	4418308	5630801	7574969	4524041	2454886	4631127	2636333	3544596	6114787	2521669	2910804	2279345	1852896	2101945	4798131	3245437
334	fumarate	Carbohydrate	TCA cycle	1643	GC/MS	330	1382.1	245	100-17-8		10197150	C00122	FUM	20595898	11666076	22071940	2684628	21540330	45065088	16557298	3016003	28806070	11701059	2598140	26062748	27494596	2669482	2274365	39837328	12332830	24393064	7623787	7962045	58376676	39044104	6923201	22037248	44881844	15432548	3811647	9768718	54238472	15954067	10728983	43990956	4273937	771241	76488168	792311
454	galactinol	Carbohydrate	Sucrose, glucose,fructose metabolism	21034	GC/MS	100000908	2226.1	433.3	16908-86-4	439451	21403078	C01235	CPD-458																	109356					7859148	310859		51977	5757278
193	gamma-aminobutyrate (GABA)	Amino acid	Glutamate family (alpha-ketoglutarate derived)	1416	LC/MS Pos	141	682	104.071	56-12-2	119	116	C00334	4-AMINO-BUTYRATE	9834883	9069878	8950478	8428764	10324731	11644702	9439008	8556867	7974586	10371425	3347688	10255905	9439008	3034662	11100208	9447562	7059764	9657335	14363219	8731754	5133725	210692	1970170	9430455	8222147	597561	13113479	12677491	4381798	10529106	1226293	11985753	6941847	9082029	10008133	14805470
297	gamma-glutamyl-2-aminobutyrate	Amino acid	Glutathione metabolism	37092	LC/MS Pos	100001502	1589	233.113			21403151			101449	30032	38307	68244	92787	24463	76411	51601	89062	71449	28379	86854	46720	45850	47445	54901	41339	84857	71387	46799	22255		47323	15275	50375	28888	110785	102118	25174	102320	17975	21122	26881	59670	46363	83061
1125	gamma-glutamylalanine	Peptide	gamma-glutamyl	37063	LC/MS Pos	100001843	1108	219.098	5875-41-2	440103	389104			183022	334182	12308	200694	684707	133312	261967	60826	470476	312677	39712	181088	37676	22979	347548	88445	407236	607519	248701	6458	51946	9171	64386	102694	1035510	63143	346505	215178	52133	1047911	33461	29794	154026	119459	271281	219824
1128	gamma-glutamylglutamine	Peptide	gamma-glutamyl	2730	LC/MS Pos	1140	806	276.119	10148-81-9	150914	133013	C05283		652751	725468	603766	369050	1870998	420924	427285	198595	1488525	3848443	35317	1213617	716497	60640	528727	834665	75123	1694626	1946322		91904		30885	199886	234865	16596	7348902	6572965	309562	1840203		738009	493536	2126727	47495	1610977
1131	gamma-glutamylisoleucine*	Peptide	gamma-glutamyl	34456	LC/MS Pos	100001485	2644	261.144		14253342	21403145			76424	59726	22698	67827	184352	209068	25910	14741	54394	224650	5645	85843	36428		62825	88098	74066	72362	91919	9316	68939	8838	12027	62744	141106	6741	86344	119809	56750	182875		106032	34594	68223	26612	56199
1132	gamma-glutamylleucine	Peptide	gamma-glutamyl	18369	LC/MS Pos	1268	2744	261.144	2566-39-4	151023	133115			104391	73929	27354	53655	288112	684967	49050	19070	70436	211236		162753	42951		86703	174424	186976	154493	95661	22407	150165	16909	13986	78940	209673	5063	56913	118017	45854	293405		242356	24131	37069	32627	51193
1135	gamma-glutamylphenylalanine	Peptide	gamma-glutamyl	33422	LC/MS Pos	100000491	2846	295.129	7432-24-8	111299	99868			889393	454733	159204	82465	1073024	1090223	424146	72760	191775	479862	14199	869337	307866	6052	407586	945702	227754	476701	333357	86223	457594	49853	34073	499006	378027	12617	127956	333357	364083	916580		900319	117459	98226	339230	161055
1137	gamma-glutamyltryptophan	Peptide	gamma-glutamyl	33947	LC/MS Pos	100001295	3033	334.14	66471-20-3	3989307	2302065			78894	24799	10710	35386	94854	207042	22716	7460	30302	32789		40820	15345		45480	38817	32641	43788	30719	5842	49543			49673	36220		52662	56214	20777	183651		24794	17772	15021	23396	26819
1138	gamma-glutamyltyrosine	Peptide	gamma-glutamyl	2734	LC/MS Pos	1102	2073	311.124	7432-23-7	94340	85142			228744	228397	96406	32681	196793	407707	92804	22677	100729	114048	3531	129311	94958		109548	29876	80916	136603	153228		44714			229742	141739		66074	103263	175331	269891		358497		18419	29926	58395
1139	gamma-glutamylvaline	Peptide	gamma-glutamyl	32393	LC/MS Pos	100001126	2040	247.129	2746-34-1	7015683				147575	108214	31367	107588	380896	269289	87181	22739	136958	334582	59153	138161	68332	29911	92057	106386	200284	115518	172895	5513	85564		11650	60477	407650	8001	213801	269701	89246	335121		100166	75314	117457	63335	162344
985	gamma-tocopherol	Cofactors, Prosthetic Groups, Electron Carriers	Tocopherol metabolism	42315	GC/MS	100001308	2264	223.1	54-28-4	14986	14266	C02483	GAMA-TOCOPHEROL	729568	471513		393792	133475		158276			134611	192540	140129			3230686	401657		2123293	365375		741722								266070		178534	63184		207535		294487
378	gluconate	Carbohydrate	Amino sugar and nucleotide sugar	587	GC/MS	338	1879.4	333	527-07-1	10690	10240	C00257	GLUCONATE	8983160	12823966	14398349	8199713	270810560	50762856	3800845	776038	104250536	18597358	1009608	10758331	27286074	19862174	40942028	4776605	3085382	31686028	13984069	10946329	42893152	61214776	19456980	21238932	6533531	38977048	26646904	8334844	19534374	17506314	90804104	5227585	29470516	47896388	15402161	9116106
381	glucosaminate	Carbohydrate	Amino sugar and nucleotide sugar	27681	GC/MS	100001009	1900	291.1	3646-68-2	73563	66245	C03752		296105	253332	157179	181857	518730	475136	845023	199566	286722	249718	293403	383783	184357	425614	140799	221655	616090	105165	655668	847057	314662		338237	421677	508354	199240	1072525	536952	399931	397439	185051	497132	229633		610786	285969
382	glucosamine	Carbohydrate	Amino sugar and nucleotide sugar	18814	GC/MS	289	1851	203	66-84-2	441477	390201	C00329	GLUCOSAMINE	1406336	1668400	1052957		7786232	1651543	1826028	236909	5965768	4268622		2295455	637482	10877951	14929857	1102384	353227	12111118	11442158	653580	3200745	2902613	5022631	6607718	257128	2970860	14754903	16528350	3927901	6762211	2400172	683854	7891854		904252	9457078
317	glucose	Carbohydrate	Glycolysis	31263	GC/MS	572	1780.9	217	50-99-7	79025	71358	C00031	CPD-3607	1423056640	1534976384	1350675200	1994888320	1785421568	1569281664	1646517888	803805696	1541673984	1638257024	1044156096	1484758272	1274772352	2050321920	1517151488	1575558144	746273920	1727328640	990941312	1216790912	2042367104	2011022976	1603139712	2077859712	790554816	2058754048	1549278976	1773740544	1931986816	1603492480	1465858944	1346285440	1789683328	1933463936	1098607104	715547968
319	glucose-6-phosphate (G6P)	Carbohydrate	Glycolysis	31260	GC/MS	291	2042.7	387.2	103192-55-8	5958	19952394	C00668	ALPHA-GLC-6-P	958145	1008387	484928	1157951	3812740	1044182	974750	143110	3771396	1359248	456283	1281299	712154	3228672	1863080	917117	309796	285747	302397	2231238	887446	5888043	2843021	3589205	350616	5034523	2825557	1593348	735079	2619091	2256783	996802	4196230	1362643	1454003	336566
194	glutamate	Amino acid	Glutamate family (alpha-ketoglutarate derived)	57	LC/MS Pos	561	700	148.06	56-86-0	611	591	C00025	GLT	633537	82973	187051	497310	386057	503371	37660	348547	2007476	940140	74081	195734	401267	605913	277170	346964	188088	1028923	532740	229355	235058	204948	468786	261472	348547	449447	64876	739805	514466	1070822	235649	141488	479392	465080	2261044	431517
196	glutamine	Amino acid	Glutamate family (alpha-ketoglutarate derived)	53	LC/MS Pos	563	684	147.076	56-85-9	5961	5746	C00064	GLN	2011265	2845875	3215063	10342470	9991990	1259957	4265944	9554846	4702258	12205095	6543942	2430434	3162730	377513	2968377	5178850	315129	9105482	4674580	24115	331066	64912	54128	219585	688364	216822	15421987	11158959	688958	2172043	141050	5294655	1181417	5103978	33562	12113428
1322	glutamine-isoleucine	Peptide	Dipeptide	42988	LC/MS Pos	100003159	2070.6	260.16			16568302			23116	23250	10710	15450	12274	30523	26615	3884	10926	105745	31853	6180	31054		32541		18867	44758	13803	8549	7125			30429	11889		8512	37232	15685	20838		5076	11331	27830	6348	9791
1323	glutamine-leucine	Peptide	Dipeptide	42994	LC/MS Pos	100003160	2180	260.16			16568303			90759	39401	45526	62227	35312	131243	66737	20017	25107	233058	103836	20615	78086		80573	5137	56866	134952	61173	108464	50719	14038	14208	57707	40023	10941	19676	116552	53735	47549	24379	12033	55970	104581	33731	29608
298	glutathione, oxidized (GSSG)	Amino acid	Glutathione metabolism	38783	LC/MS Pos	448	1535	307.083	103239-24-3	65359	58835	C00127	GLUTATHIONE	8639309	31871838	49281964	30664940	14443612	15497348	48297520	61031972	2068895	14532480	5894136	7220404	39062704	195616	18733046	19507804	9620896	12687916	16984916	604565	3321110	17749	139630	16808774	14324366	20265	37010936	9107961	23604562	8584178	59339	35355048	7352491	20408276	10502588	19070742
299	glutathione, reduced (GSH)	Amino acid	Glutathione metabolism	2127	LC/MS Pos	496	1274	308.091	70-18-8	124886	111188	C00051	GLUTATHIONE	100221	150622	214536	406905	33352	46235	4927054	91041016	9718	265146	19232062	53349	643314		100903	20670	22098	213061	165988		11713			142243	34061		227581	208792	128012	2533667		281645	39577	780347	32233	253098
321	glycerate	Carbohydrate	Glycolysis	1572	GC/MS	1052	1360.7	189	600-19-1	752	732	C00258	GLYCERATE	6351816	6341229	6280310	3608752	8512886	13258345	2809591	1282403	16077650	9158656	1061398	7888273	7589254	15639320	7853177	7376797	4205965	9189786	4232725	26310818	17553592	34015480	32099562	8128610	8735508	28143990	6969255	4073669	9323718	6657644	16014894	4033594	18631126	3227448	15282381	2072130
740	glycerol	Lipids	Glycerolipids	15122	GC/MS	1254	1311	205	56-81-5	753	733	C00116	GLYCEROL	28748874	135182240	191508288	28484682	37565032	36246284	21554400	4008016	46148152	63436480	3538530	32729294	485362656	34703708	36027308	26027078	12710756	30888110	36661108	97918896	24961362	41076840	46478300	43007376	16560049	34557088	35864168	41969092	1011134400	27979986	30503130	29344622	38203764	34260860	27438286	24350946
774	glycerophosphorylcholine (GPC)	Lipids	Phospholipids	15990	LC/MS Pos	100000269	694	258.11	28319-77-9	71920	571409	C00670	SN-3-GLYCEROPHOSPHOCHOLINE	36117	41174	129215	179589	3921744		22996	129215	94991	99675	9796323	39543	3806641	37393476	105545		23829	31919	24701	8340	76475	620124	610030	421520	21293	638327	5363427	4193888	14315155	6667163	2782338	40248	12369615	8446		27944
16	glycine	Amino acid	Serine family (phosphoglycerate derived)	11777	GC/MS	340	1166	101.9	56-40-6	750	730	C00037	GLY	3442474	4892695	3374565	5833411	3509398	2812630	4502412	1178613	4411151	8503358	991136	6037840	3518395	1435894	5597811	3904452	2527320	5408581	5892499	3025864	1289161	105230	1078885	4209434	3516084	309155	8007607	10699220	701755	5643477	523372	6114772	2769681	5304642	3432895	6534758
358	glycolate (hydroxyacetate)	Carbohydrate	Photorespiration	15737	GC/MS	203	1119	177	79-14-1	757	737	C00160	GLYCOLLATE	1433901	1130935	1197192	1491455	2411661	3468902	1260780	570302	2519605	1777133	703882	1268077	1116860	3217159	1685096	1380783	980217	1985009	1024500	5838711	3863121	7662423	5195767	1723243	1310278	5855693	1466202	1399445	1390728	1565505	3999793	1132487	3108443	1493857	4275273	689212
1190	glycylleucine	Peptide	Dipeptide	34398	LC/MS Pos	100001258	2236	189.123	869-19-2	92843	83812	C02155		90894	29272	21241	180565	162496	87994	121273	21895	24043	205671	124017	13702	89374	9000	162123	8211	40621	119210	46775	22456	40062	13039	27320	43886	39503	18885	78491	189189	46241	40062	32175	6069	89132	103625	20703	52154
1191	glycylphenylalanine	Peptide	Dipeptide	33954	LC/MS Pos	100001268	2377	223.108	3321-03-07	92953	83909			32191	21103	10599	91133	84744	46340	42505	9735	24849	178274	48945	6532	65604	8457	89828	4639	19635	86454	32013	9492	20436	5265	25369	32103	18132	5856	56755	128664	44210	25547	25222	2597	58626	73003	6272	30908
1192	glycylproline	Peptide	Dipeptide	22171	LC/MS Pos	100000976	1115	173.092	704-15-4	3013625	2282246			44215	92616	50286	138334	107485	77269	57465	10447	38552	235361	61474	35435	53939	30538	81938	38131	83447	92922	55096	55355	36903		47365	80480	98826	41019	105169	114594	51803	34252	19690	16993	52077	125624	52897	69374
1201	glycylvaline	Peptide	Dipeptide	18357	LC/MS Pos	100000487	1572	175.108	1963-21-9	97417	2006926			42009	17759	11572	50058	48971	26325	41153		13034	100390	25948	9644	26927		94645	4946	25686	60227	30765	6095	14864		12862	19906	29281	8591	23089	112974	6118	18798	10773	3319	24455	45315	15468	24164
1043	guanine	Nucleotide	Purine metabolism	32352	LC/MS Pos	172	1022	152.057	73-40-5	764	744	C00242	GUANINE	706071	338217	265137	675611	407951	161079	109405	30245	554879	507994	7292	666547	499374	75421	1001109	1247379	17805	185431	277164	298621	490806	90513	9376483	298621	25428	90408	96309	868311	731023	347345	32826	433722	772748	383373	130413	95802
1044	guanosine	Nucleotide	Purine metabolism	1573	LC/MS Pos	1099	1676	284.099	118-00-3	6802	6544	C00387	GUANOSINE	3903291	4137695	1654217	5016223	9753100	4915041	2564255	379249	10062784	11117131	403149	4365058	1572634	10646835	14867750	5005730	3444040	7182712	6107714	7070343	7016559	3495014	11773833	11136235	3024489	2829368	5695707	17807462	821858	9300133	8173424	2204092	18271230	8968489	7356650	4540474
1049	guanosine-2',3'-cyclic monophosphate	Nucleotide	Purine metabolism	37139	LC/MS Pos	74	1620	346.055	15718-49-7	92823	369712	C06194		157616	38129	77872	22130	205896	72347	155692	26878	412235	338451	41250	7362	79957	135369	143663	10818	70115	252310	46950	63256	284841	15100	53189	15878	138705	11101	239377	31092	146927	195799	51545	45595	58966	47390	41848	11757
198	histidine	Amino acid	Glutamate family (alpha-ketoglutarate derived)	59	LC/MS Neg	355	757	154.062	5934-29-2	6274	752	C00135	HIS	238147	267832	426629	178729	229413	75103	369697	349419	15912	391516	257799	182779	330088		140395	123649	655376	161871	183925	55349	13461		7039	61057	665737	9550	129004	120038	46540	54176	4111	313722	9695	182779	118440	135383
1237	histidylisoleucine	Peptide	Dipeptide	43138	LC/MS Pos	100003161	1414.9	269.161	510-791-9560	4060215	3275731			29394	40126	11761	37857	9507	32615	16478	2999	10801	306177	18167	18650	28908		75016	17400	17715	35683	21972	12438	9999			40186	14068		15063	57058	7660	32210		8183	9487	48219	3170	15832
1254	histidylleucine	Peptide	Dipeptide	40061	LC/MS Pos	100003162	1482	269.161	7763-65-7	189008;6992010	164234			221285	208046	100157	188941	68378	207383	176855	42199	43914	1637318	129134	81671	119922		248462	54033	86813	457631	115351	85652	99444	7787	15882	154869	80129	10326	46185	190626	35296	114198	18594	32831	69782	214109	40100	61556
1320	histidylphenylalanine	Peptide	Dipeptide	42084	LC/MS Pos	100003547	1730	303.145	16874-81-0	4466133	3664633			33839	34917	15629	27312	5188	48094	33143	5925	11889	575136	31653	18744	24747		46873	15462	13309	72905	26476	8969	17620			15575	11878			22173	9362	33998		8082	12891	26552	4847	18301
1338	histidylvaline	Peptide	Dipeptide	42069	LC/MS Pos	100003544	849	255.145	76019-15-3		16568319			78161	74629	21622	44769		43644	33293		17740	307495	16450	43695	15851		84568	34107	15619	76143	7855	32114	26012			51999	12940		15390	73913	6825	38807		18408	11880	49495	23411
132	homoserine	Amino acid	Aspartate family (OAA derived)	23642	GC/MS	100000458	1471	218.1	672-15-1	12647	12126	C00263	HOMO-SER	585744	651276	522634	236889	160494	760705	331515		1022789	4511784		1419936	732570	73074	651276	2845293	138967	651847	1066578	988706	364261		90387	407292	323271		271263	941073	110893	384408		2240950	103487	271152	1227564	1007841
1051	hypoxanthine	Nucleotide	Purine metabolism	3127	LC/MS Neg	171	1313	135.031	68-94-0	790	768	C00262	HYPOXANTHINE	21973	43806	53063	21337	45139	29072	17659		46123	25121		25401	50091	19896	54903	61898	7058	26072	34096	10347	21507	17765	19521	74189	6645	24066	28083	40410	31001	29420	15311	81024	35575	24579	19303	44394
1052	inosine	Nucleotide	Purine metabolism	1123	LC/MS Neg	361	1600	267.073	58-63-9	6021	21241953	C00294	INOSINE		9258	15626	44425	267647			105515	132280	31941	2198		5991	82727	81640	61753	23345	30426			22593	19323	20878	125419	40383	163576	95268	341232	9396	82726	44764	47778	104932	199064	75027	8860
421	inositol 1-phosphate (I1P)	Carbohydrate	Inositol metabolism	1481	GC/MS	370	2057.8	318.1	106032-59-1	440194	17215924	C04006	1-L-MYO-INOSITOL-1-P	269513		219715	583714	1042827	113888	284930	165084	650443	133642	311350	99367	129892	742043	184233	145366	197434		270897	159601		911017	157328	688449	373177	763733	675211	604350	437948	714463	864969	170366	1260846	446205	555478	537377
422	inositol 2-phosphate (I2P)	Carbohydrate	Inositol metabolism	27725	GC/MS	100001004	2072.9	318.1			10465036	C01177	CPD-6746					253946		127720		238691		304762			205487						93297	116187			121953	91985		261484		109119	166001	118426	55850	496126		207548
322	Isobar: fructose 1,6-diphosphate, glucose 1,6-diphosphate, myo-inositol 1,4 or 1,3-diphosphate	Carbohydrate	Glycolysis	36984	LC/MS Neg	100002180	572	338.989					FRUCTOSE-16-DIPHOSPHATE					45306		3654		23738				24560	7154						13649		51841	60318	15511		27426	15262		28952	14961	11324		19142		29085	7075
466	Isobar: sorbitol, mannitol	Carbohydrate	Sucrose, glucose,fructose metabolism	33004	LC/MS Pos	100001740	709	183.086		5780	440	C01507	SORBITOL	3645217	2040486	8198697	513021	8738072	6073324	1450088	632914	3015235	1291927	717340	3004192	6242496	1746137	2905715	2815424	13427477	3283602	2231328	19209874	6993078	8563472	3119162	3500256	11539283	4819553	771122	1296989	6731927	2432282	9103961	5558390	937434	1313181	17738874	1448841
1591	isoferulate	Secondary metabolism	Phenylpropanoids	37450	LC/MS Pos	100002058	3576	195.065	537-73-5	736186	643318	C10470		1304377	540988	2537765	602744	1733038	2665012	2165125	101919	1626183	1294824	299761	1980381	2194079	440694	1477817	881926	140566	1135322	1651974	102219	992926	1101096	564638	2756008	288951	1756434	1248579	951125	3984617	3119334	876127	1828001	269927	773484	562614	1212828
239	isoleucine	Amino acid	Branched Chain Amino Acids (OAA derived)	1125	LC/MS Pos	376	1614	132.102	73-32-5	6306	769	C00407	ILE	3201466	5446464	1358182	3132805	5162129	6438598	2227947	2606440	2375033	12489204	1558143	4811349	2394225	620675	5205245	3971183	3273089	5952267	5404596	4604809	2562943	962715	1924400	4400843	4876620	856177	4047974	5488433	873194	4265766	627063	4202311	2794619	4057609	2339499	3824326
1255	isoleucylalanine	Peptide	Dipeptide	40046	LC/MS Pos	100003163	1686	203.139	24787-73-3	5246009;5246010	4414311			6370	2649		6471	21818	11451	10635	8513	9921	61709	99478		16386	4170	4497		8253		9385		4804	8526	10275		6187	10450			21302	15511	3936		12009	5442		12073
1211	isoleucylasparagine	Peptide	Dipeptide	40015	LC/MS Pos	100003165	1340	246.145	59652-59-4	4414300	3614921			8348	7230			15884	11663	9228			54275	17064		19716				7208	18339	9727									9166	7479	3652				4718		7342
1212	isoleucylaspartate	Peptide	Dipeptide	42982	LC/MS Pos	100003166	1552	247.129	510-791-9560		14327506			29194	21276	14637	18015	18291	11628	16603	3515	6710	269542	23448		15483		53946		51317	144775	37760	11126	5390		15212	23551	56383	15538		39976	31713	30269		16197		16682		34607
1242	isoleucylglutamate	Peptide	Dipeptide	40057	LC/MS Pos	100003168	1650	261.144	42516-53-0		16568323			22855		7614		21528	11891	9371		11850	120672	11089		8935		27152		17545	79541	12969				11474		13706	6336		9063	19298	12390	7278		19540			13631
1243	isoleucylglutamine	Peptide	Dipeptide	40019	LC/MS Pos	100003167	1530	260.16			16044755			14504	17125		39949	23944	19889	7362	4381	8045	244674	23787	2571	34764	6639			10219	22951	24726	2596		3852	21148		10358	13779	19039	21651	36355	21126	10415		107935	23799		28167
1244	isoleucylglycine	Peptide	Dipeptide	40008	LC/MS Pos	100003169	1732	189.123	868-28-0	342532	303621			8501			11812	15863	8668	7083	9797		93255	66458		10701		19933		6004	13564	12716							12926	6303	14326	8430	11080			6056	10066		15977
1203	isoleucylisoleucine	Peptide	Dipeptide	36761	LC/MS Pos	100001707	2678	245.186	42537-99-5									12646	8572	5909		6427	53250	7074		6472		4052								5584			13705		8793	6133	6373				4844
1205	isoleucylleucine	Peptide	Dipeptide	36760	LC/MS Pos	100001708	2856	245.186	26462-22-6	11644431	9819170			2355	5453		4978	23334	14120	9574	9248	20471	72466	45098		23259				19247	3387	7676			15843	15701		6280	31167			65561	10228	13899		10961	4194
1204	isoleucylphenylalanine	Peptide	Dipeptide	40067	LC/MS Pos	100003173	3155	279.17	22951-98-0	435728	385352							17666	8738	4506		7395	28152	11482		9049	2144	1493	2157	6042	4261	4100	2004		6683	13891		7616	6270			49399	8718	7418		9124
1246	isoleucylserine	Peptide	Dipeptide	40012	LC/MS Pos	100003174	1472.5	219.134	6403-14-1		15948496				10555			28982	12143			9476	72698	39069		7573		10450		14873		14574	3935						7185	20489	24029	20117	21115	12733		28948	22353	8878	24513
1247	isoleucylthreonine	Peptide	Dipeptide	42968	LC/MS Pos	100003175	1555.1	233.15			16568328			13123	7983		9486	6642	13971	13647	2839	9794	98990	34332		27645		21183		16652	23471	11610		4354		4197		11610	37705	8717	26741	17910	18268				9047		9852
1248	isoleucyltyrosine	Peptide	Dipeptide	40073	LC/MS Pos	100003177	2300	295.165	38579-21-4	342468	303558							8691	5689	2017		3047	26877	19584		5085	2801			5483	3710			2251		5085		4591	7024		2060	14536	5511	3935		8309	3221		2940
1256	isoleucylvaline	Peptide	Dipeptide	40049	LC/MS Pos	100003178	2202	231.17	41017-96-3	5246011;435949	385545			9871	3571	3844	6568	16261	18139	7892		27179	159948	25811		13909	4703	16126		12405	17241	14370	3749	6199	10564	14677	5190	7651	27063	4925	17027	25763	32821	9294	3067	13981	8143		11066
506	isomaltose	Carbohydrate	Sucrose, glucose,fructose metabolism	39777	GC/MS	100002764	2221.8	204.1	499-40-1	439193	388333	C00252		56708724	102779264	32423726	113466672	96093248	128386872	49136212	14524046	135645408	58241044	2843498	114208304	71736136	181908272	75536432	95919296	15047183	31567576	43130400	109646288	115127048	81325456	164606480	187834368	10661275	115216400	107275832	179510224	105130336	95275632	65851708	70797168	133514024	150976368	59854976	42274184
606	isovalerate	Lipids	Free fatty acid	34732	LC/MS Neg	100000708	1623	101.061	503-74-2	10430	10001	C08262		40423	13114	36878	11906	4758	56550	3887		7431	15094		16103	15129	3029	14524	6312	9059	24500	26053	89620	8266	10436	6033	38832	11292	5013	29380	12137	4903	13812	10625	10451	5760	14365	97883	28510
1529	isovitexin	Secondary metabolism	Flavonoids	37159	LC/MS Pos	100001910	3551	433.113	29702-25-8;38953-85-4	162350	142556	C01714	ISOVITEXIN	3815	37199	14267	13469	6688	14510		5425	54880		3746	8220	8073	92189	31140	48187	58585	8370	27339	17082	8455	13844	68278		30667	9647	5223	112498	32428	5516	9951		16926	14157	13968	12684
1532	kaempferol 3-O-beta-glucoside	Secondary metabolism	Flavonoids	38145	LC/MS Neg	100002271	3085	447.093	480-10-4		21522615			15569	33958	91145	33981	4553	7229	6386		71756		5847	6098	104505	38518	74074	98182	10044	7554	16509	7255	24345	7655	43742	2657	16509	8903	39154	154302	159088	18660	17015	6550	23599	54483	14711	23079
67	kynurenate	Amino acid	Aromatic amino acid metabolism (PEP derived)	1417	LC/MS Pos	98	2825	190.05	492-27-3	3845	3712	C01717			102556	124606	48982	28026	119088			299540			17716	258209				30864		41836	70796	45213	21013	22456		21912	90635	2284	6272	175034	21461					25661
68	kynurenine	Amino acid	Aromatic amino acid metabolism (PEP derived)	15140	LC/MS Pos	100000265	1902	209.092	2922-83-0	161166	141580	C00328		15013	46992	33376	40422	10601	38296	1591		47581			14535	26383	5202	17550	12311	4106	16513	31143	7547	19041		16463	34276	11659	173376	13575	26864	27268	26888		10927	11852	15167	6547	12205
323	lactate	Carbohydrate	Glycolysis	527	GC/MS	482	1102.8	116.9	79-33-4	612	592	C00186	L-LACTATE	36809824	7548519	7098425	12984277	41069192	27218734	20639606	3921391	16277501	12122053	8767689	5493941	31225860	36582612	11807393	11712689	13618349	12420137	15907547	14999164	15843813	31593124	29474530	21609892	21486426	27482826	16405021	26182654	119336888	29892494	60363888	11574029	33906212	20363736	26868060	13199860
1367	leu-leu-leu	Peptide	Tripeptide	40672	LC/MS Pos	100003711	3795	358.27	10329-75-6	259327	227631							107																								4250
263	leucine	Amino acid	Branched Chain Amino Acids (pyruvate derived)	60	LC/MS Pos	397	1674	132.102	61-90-5	6106	5880	C00123	LEU	2524491	4869676	631448	1874967	3900158	5061104	1585645	737197	1846359	11600727	951136	4013577	1762831	573233	3470915	3027332	2030613	3821375	4150292	3215990	2092742	579610	1656315	4264018	2337958	332560	2407121	4171720	400677	2235626	437573	2975780	2184043	2281985	783471	2281985
1257	leucylalanine	Peptide	Dipeptide	40010	LC/MS Pos	100003179	1760	203.139	7298-84-2	259321	227625			11130						8883	12880	2765	50043	47771						16631			6973	6167				5428	7074				6362	9418		13297
1258	leucylasparagine	Peptide	Dipeptide	40052	LC/MS Pos	100003181	1418	246.145	14608-81-2	4128305	3341296			5931					8041	18579	4520		41828	27878		12654				9306		4612						7693			6241			6828
1259	leucylglutamate	Peptide	Dipeptide	40021	LC/MS Pos	100003184	1716	261.144		5259589;5259590	4424891			47982	14564	17125	12986	18468	15752	27093	7186	5605	166140	67313	8134	14491		25678		45445	101823	19439	15528	7874		10457	12461	55889	13461		12840	24823	15640	6955	11657	11682	10383	10239	14839
1226	leucylglycine	Peptide	Dipeptide	40045	LC/MS Pos	100003185	1800	189.123	686-50-0	79070	71402			14129		5022		9093	4033	13637	16560		64883	86931		8896		16159		9840	15138	9553		5383			3848	8676	4613		12177		9976				10881		7425
1214	leucylleucine	Peptide	Dipeptide	36756	LC/MS Pos	100001710	3012	245.186	3303-31-9	76807	69263	C11332	L-LEUCYL-L-LEUCINE	10387			3345	28322	18992	12919	12672	17676	77479	58426		11826	4129	7512		19856	6800	3347	3216		31699	28742	1694	14107	34963	3703		50178	10640	19478		11662	5923		4025
1231	leucylmethionine	Peptide	Dipeptide	40022	LC/MS Pos	100003188	2504	263.142	36077-39-1	118276	105706			13281	10968	8503	17291	44485	8448	11521	5440	12507	48037	12580	7745	6903	5676	15301	10976		64304	13330	2784	12833	15384	12922	27554	3811	130421	6381	19272		7604	12363	4696	11413	11826	39492	11826
1260	leucylphenylalanine	Peptide	Dipeptide	40026	LC/MS Pos	100003189	3308	279.17	3063-05-06	259325	227629							18150	3079	2690	8205	2546	21937	37247		1731									8489	11248		2569	10949			13004	2282	3622		3284			2547
1218	leucylproline	Peptide	Dipeptide	35663	LC/MS Pos	100001574	2395	229.155	87178-63-0	80817	21403172			27040	15156	16988	99956	119586	44212	27318	12529	29621	311109	43479	9869	63047	32058	14110	13456	11829	118228	26555	12870	22556	31395	29397	40525		56928	68444	70509	32420	7079	24775	12881	27062	107496	22106	26848
1261	leucylserine	Peptide	Dipeptide	40048	LC/MS Pos	100003190	1519.7	219.134	6209-12-07	3621685	2856650			12857					8792	11535	6863	4042	60346	71075	2519	16775				9004	10091	5552		4540				9554			14298	28423	7762	7412	3492	9975	7016	3757
1281	leucylthreonine	Peptide	Dipeptide	42969	LC/MS Pos	100003191	1621.9	233.15			16568334			6814					6517	10019	3485		32952	30187		8485	4476	5988		6526		4240	5630	2881	6800	7595		5755	6651		7939	12213	5793	4755		8888	6666
1282	leucyltryptophan	Peptide	Dipeptide	40034	LC/MS Pos	100003192	3216	318.181	5156-22-9	329275	291664												16275	17219
1232	leucyltyrosine	Peptide	Dipeptide	40030	LC/MS Pos	100003193	2413	295.165	968-21-8	273262	240420			2784					5169	2638	11506	3600	12857	15511						6039						4512		5169	3780			8451							4017
610	linoleate (18:2n6)	Lipids	Free fatty acid	1105	LC/MS Neg	180	5533	279.233	60-33-3	5280450	4444105	C01595	LINOLEIC_ACID	54465904	45261736	18664982	30718258	77434336	82527032	37426816	377798	76769888	107187952	875038	25389826	28963078	48112824	104736536	15425466	14066657	19149162	47944988	113153776	31225872	156355136	116566360	97743992	30572134	83425712	87223872	73161824	48650044	64026064	57591876	36146428	89961544	39898424	122716016	23164062
611	linolenate [alpha or gamma; (18:3n3 or 6)]	Lipids	Free fatty acid	34035	LC/MS Neg	100001337	5450	277.217		5280934	4444437	C06427		7543365	5529375	2204787	3917188	6507321	15279492	3597981	53289	9980313	22793168	156062	3272739	2686056	4695923	9956095	5371663	2400156	3158570	6210175	14167600	3387803	18159280	8269080	10776000	3162863	6386507	5644858	11239727	5807487	10614629	8019233	3813677	6954916	6891794	16601519	2819739
1685	loganate	Secondary metabolism	Terpenoids	40415	LC/MS Pos	100003332	2641.7	394.171	22255-40-9	89640	80905	C01512	LOGANATE	45965	78199	95323	39266	43676	153836	41297		105500	33761	38880	72710	74155	42907	30410	51629	39103	84042	54432	77808	126260	74256	56160	73188	59793	65535	25349	53232	153555	116129	32671	41191	47386	27487	105505	41928
1533	luteolin	Secondary metabolism	Flavonoids	37115	LC/MS Neg	100001913	3545	285.04	491-70-3	5280445	4444102	C01514	5734-TETRAHYDROXYFLAVONE			20402	9110					8087				9655	89893	12013	95470		19156	15417			6599	9495					52913	364746				11115	9626		12921
1535	luteolin-7-O-glucoside	Secondary metabolism	Flavonoids	37130	LC/MS Pos	100001914	3590	449.108	5373-11-05	5280637	4444241	C03951	LUTEOLIN-7-O-BETA-D-GLUCOSIDE	7023	57442	222111	315666	79015	18906		10239	101341	1785		5798	15544	695247	68506	242236	7105	7713	370515	15310	20341	170422	103530		4475	26143	265454	680230	1273160	46998	3322		79015	199888	58056	503209
135	lysine	Amino acid	Aspartate family (OAA derived)	1301	LC/MS Pos	407	603	147.113	56-87-1	5962	5747	C00047	LYS	189703	275215	125048	544808	130774	269415	198067	46689	17822	938183	106240	184512	65222		230300	185325	90258	221407	327184	120365	39838		5886	212962	78001	14145	470610	558851	20126	323819		302319	40847	401915	35502	543243
336	malate	Carbohydrate	TCA cycle	1303	GC/MS	409	1502	233	6915-15-7	525	510	C00149	MAL	44147716	25359900	71939640	117832744	113465488	67125920	74773400	108824960	50725836	20252386	141085808	48987300	50965452	96873928	6723028	116496936	27906630	77551400	50657508	13524283	104411928	40407896	11120099	33795508	118785368	29627698	64221072	59623740	121661208	30679276	55582640	70285304	50267344	56014956	114525824	48035768
479	maltulose	Carbohydrate	Sucrose, glucose,fructose metabolism	36820	GC/MS	100001691	2157	361.19	17606-72-3	44630390		C19633		8340259	10612764	15348576	18983336	7609702	16823524	21658108		23687010	18813016		11126178	14875111	53597416	48434256	13703664	6140991	10015942		19251344	40199148	39833464	72123272	39393900	5903944	40869488	28691316	49694184	21060288	27781402	39987156	12916356	13650313	31296508	5399543
613	margarate (17:0)	Lipids	Free fatty acid	1121	LC/MS Neg	891	5733	269.249	506-12-7	10465	10033			1535994	1176757	1037383	1034818	2904147	1029761	1151771	431069	3957889	2166219	401352	996591	2177641	1585182	2392821	591500	2158588	813302	1504376	5710746	1069966	4480770	5915071	2654391	3558682	5422009	1934227	1568787	2748397	1739966	1450898	1135239	2845567	754307	5906010	1209962
521	methyl-beta-glucopyranoside	Carbohydrate	Sucrose, glucose,fructose metabolism	40480	LC/MS Neg	100003693	1083	193.072	709-50-2	2108	2024				4264	7362	5762	9779	39210			12028	17291	40745		3823		242102	2134			12435	18330	3094	7864		3323	12435	97039	7942	11660	17893	4196	13813	12841			8917	8133
424	myo-inositol	Carbohydrate	Inositol metabolism	19934	GC/MS	363	1924.9	217	87-89-8	892	10239179	C00137	MYO-INOSITOL	56784660	53321340	25208522	48607396	49239236	39323612	57183932	31914742	36041016	73109408	79067880	27207958	42650212	36902852	36902852	22141494	20417290	32130770	19994778	27283208	80144312	92331592	55248248	21244338	25997930	59400932	29579802	49123456	24177356	121373008	43529056	18510678	59600244	27203328	21638870	16554702
234	N-acetyl-1-methylhistidine*	Amino acid	Glutamate family (alpha-ketoglutarate derived)	43255	LC/MS Pos	100004299	1019	212.103						170772	344017	330478	324058	576949	77783	177857	102635	81127	140669	110296	638251	149961	53479	206180	177325	161691	89335	350778	194721	89137	209420	104780	60078	282816	95941	77484	102059	257018	20398	20412	297263	65875	314720	506927	308811
233	N-acetyl-3-methylhistidine*	Amino acid	Glutamate family (alpha-ketoglutarate derived)	43256	LC/MS Pos	100002204	935	212.103	37841-04-6		19993498			870818	1425638	1842683	2541788	5046980	1783498	1245927	1377912	381185	2179763	1651396	1114079	543487	1072751	1133266	1495725	1753081	1003361	811134	739254	421241	778893	1041945	1959485	2367283	1717228	1049816	1610806	934975	260175	382218	1712375	835636	2484520	1886161	1009707
141	N-acetylalanine	Amino acid	Aspartate family (OAA derived)	1585	LC/MS Pos	1110	1603	132.066	97-69-8	88064	79449	C02847		68726	176817	17863	251924	153142	82265	57087		177914	290768	13937	41581	70258	618309	176249	12237	81429	154863	271135	72281	63021	123833	269027	94282	153604	144519	595043	335877	45925	166846	176434	14854	232460	279341	123075	389923
202	N-acetylarginine	Amino acid	Glutamate family (alpha-ketoglutarate derived)	33953	LC/MS Pos	100001266	1087	217.13	155-84-0	67427	60752	C02562		2214578	3791969	1731803	7980802	1725199	3247908	796169	50992	1914341	1970157	13771	1445808	2229174	5412020	7483286	1107278	481364	8300625	7977785	1240458	2062243	1268764	1438787	2657991	590148	1242285	16248969	21239066	901088	9074750	1183153	837918	2591235	8360039	870228	6069685
142	N-acetylasparagine	Amino acid	Aspartate family (OAA derived)	33942	LC/MS Pos	100001257	974	175.071	4033-40-3	99715	90090			434486	551408	744469	426541	272881	105911	395512		3260037	649120	17848	1101936	772143	604957	266230	881596	965720	1460482	694188	655078	362314	260142	38438	484659	1580994	148681	584509	368603	503944	523229	7049	532400	452479	132534	735620	625017
203	N-acetylglutamate	Amino acid	Glutamate family (alpha-ketoglutarate derived)	15720	LC/MS Pos	100000282	1492	190.071	5817-08-03	70914	1266066	C00624	ACETYL-GLU	33851	17785	16073	46847	86947	21925	8346	28520	53603	28894	6636	11892	30799	79943	23886	7043	108327	43378	44021	36833	25913	79498	17933	13247	127107	67465	80093	57546	30090	38060	14750	8738	35552	44688	96655	38241
204	N-acetylglutamine	Amino acid	Glutamate family (alpha-ketoglutarate derived)	33943	LC/MS Pos	100001253	1204	189.087	2490-97-3	182230	158492	C02716		1252130	1439005	1532392	3978653	1906693	658612	744920	51653	2397789	3445805	12601	1475695	877030	2473492	1537166	1144525	503059	2827501	2358009	33962	330013	1032864	317279	857522	867913	738223	7997643	2688581	895700	2315979	159213	1848318	1039430	1780278	297421	3211457
205	N-acetylhistidine	Amino acid	Glutamate family (alpha-ketoglutarate derived)	33946	LC/MS Pos	100001293	843	198.087	39145-52-3	75619	68142	C02997		302049	676228	347251	460574	2754815	496216	373669		297313	1250747	69595	406514	173145	1030495	859756	312031	422640	456321	87044	217157	187593	142108	192698	569034	552206	100369	4400814	2501907	87555	672407	138254	396799	204356	1049798	202876	74673
267	N-acetylisoleucine	Amino acid	Branched Chain Amino Acids (pyruvate derived)	33967	LC/MS Pos	100001276	3370	174.112	3077-46-1	2802421	2081100			17675	36662	13646	27864	45967	90019	7578		40302	95213		31438	26558	30231	113241	19226	14088	88362	68447	55983	56338	127299	51011	42512	35099	53863	110461	134647	35354	66128	15735	24169	27266	59363	37064	42045
268	N-acetylleucine	Amino acid	Branched Chain Amino Acids (pyruvate derived)	1587	LC/MS Pos	1082	3444	174.112	1188-21-2	70912	64075	C02710		40432	90548	16835	56566	83565	245723	18378		88000	227944		60990	74347	67343	177885	32181	33082	149371	117861	142349	122052	214261	120353	97754	39988	98449	149196	303323	75397	87009	30757	49795	45955	82805	54107	74225
145	N-acetylmethionine	Amino acid	Aspartate family (OAA derived)	1589	LC/MS Neg	1083	1805	190.054	65-82-7	448580	395338	C02712		5879	6164	4711	4864	19124	12973	5834	7986	5516	29193	8526	4033	9355	7523	8175		3168	10853	14366		5295	9444	6567	14255	12312	8385	15697	24870	10894	10702	4489	3534	4587	18371	5769	17842
167	N-acetylmethionine sulfoxide	Amino acid	Aspartate family (OAA derived)	45428	LC/MS Neg	100005463	926	206.049		193368	167798				4058		5419	19314	7749			4524	11758				6255	6916		6129			9168	3611	7267	12717			13005	11571	10632		2724			7359	7450	7083
72	N-acetylphenylalanine	Amino acid	Aromatic amino acid metabolism (PEP derived)	33950	LC/MS Neg	100001256	2590	206.082	2018-61-3	74839	67404	C03519		35331	42057	21082	43662	64196	70082	19559		36853	59309		44566	33342	59718	93625	28755	15874	77849	78543	92890	66152	100162	31394	41566	29250	31441	140356	213075	47441	74453	20641	32469	33889	77630	124582	58224
207	N-acetylproline	Amino acid	Glutamate family (alpha-ketoglutarate derived)	34387	LC/MS Pos	100001334	2184	158.081	1074-79-9	322640	285677			906290	2129907	1287390	1203384	1895487	1185841	1602213	483961	2283771	878720	134711	2025093	1526757	2056126	1162576	2144900	70457	1377954	1187085	743791	775335	1177323	1580652	859349	95207	990218	928728	1564603	1957021	756851	250144	1717561	724330	2309827	825407	1462537
208	N-acetylputrescine	Amino acid	Glutamate family (alpha-ketoglutarate derived)	37496	LC/MS Pos	192	895	131.118	18233-70-0	122356	109095	C02714		79622	156160	54261	638449	122713	469689	123884	25954	43842	60978	70448	115338	486067	48087	67663	37911	81298	63767	163384	63090	36612		12180	90252	50458	523166	501577	546373	147911	607776	16158	30283	12741	255986	44944	204859
24	N-acetylserine	Amino acid	Serine family (phosphoglycerate derived)	37076	LC/MS Pos	100001851	1012	148.06	97-14-3	65249	58744		ACETYLSERINE	44693	22242	52627	58731	102003	53667	3952	95675	84083	195481	93876	29116	83561	19784	18548	18478	423775	65878	49133	100847	14949	46333	65163	25572	948513	45138	134761	28305	66251	31701	29355	49086	82905	54619	72271	30873
73	N-acetylserotonin	Amino acid	Aromatic amino acid metabolism (PEP derived)	1500	LC/MS Pos	193	2619	219.113	1210-83-9	903	879	C00978		21805	755734	239582	10922	20013	24895	8679	4160	3566	41704		7646	525015		11173			112049	27370		2874	11510	6791	67458	11746	10281	46199	37345	1669558	13061		13336		11737	14198	11746
38	N-acetyltaurine	Amino acid	Serine family (phosphoglycerate derived)	45416	LC/MS Neg	100005466	794.2	166.018		159864	140553			18192	12021	16652	18375	13167	5680	12523	28627	21007	31202	19756	15275	24381	21351	7411	20978	34209	13846	8906	37763	12139	12042	14666	18664	20481	33354	9437	8902	11346	6155	19490	17607	26738	23492	31877	10759
146	N-acetylthreonine	Amino acid	Aspartate family (OAA derived)	33939	LC/MS Neg	100001274	846	160.062	17093-74-2	152204	3841173	C01118			9314		20457					9469	26802																	14171	167865		4287
74	N-acetyltryptophan	Amino acid	Aromatic amino acid metabolism (PEP derived)	33959	LC/MS Pos	100001254	3553	247.108	1218-34-4	700653	610602	C03137		10798	22520	37750		19832	52151	14790		15971	13989		12812	52198	13917	12078	3842	3667	10545	7800	8291	19239	51227	9042	13829	13687	13855	20874	22814	31268	45748		6704	19592	9912	15161	2484
75	N-acetyltyrosine	Amino acid	Aromatic amino acid metabolism (PEP derived)	32390	LC/MS Neg	100001104	1677	222.077	537-55-3	68310	61606			14387	25339	11376	19706	15489	26333	7368		24032	26192		16717	8557	23652	37408		10259	33839	50277			39034	15198	23431	27507	15804	80105	91000	10978	41870	9120	18829	12365	26386	8827	39803
269	N-acetylvaline	Amino acid	Branched Chain Amino Acids (pyruvate derived)	1591	LC/MS Pos	1084	2654	160.097	96-81-1	66789	60154			71549	111192	62016	88565	172286	222544	22997	10460	121928	283819	12234	61660	76944	89682	219631	36486	58782	154475	238394	173045	121260	192530	114603	113280	139888	81242	421614	389819	87699	145561	64098	50425	67403	174563	146656	174518
1124	N-carbamoylaspartate	Nucleotide	Pyrimidine metabolism	1594	LC/MS Pos	1108	951	177.051	923-37-5	93072	4573859	C00438	CARBAMYUL-L-ASPARTATE		105191					51119		329140	221116		86526							146876													47146				91084
217	N-methyl proline	Amino acid	Glutamate family (alpha-ketoglutarate derived)	37431	LC/MS Pos	100001956	833	130.086	475-11-6	557	541			107079	345117	161199	144511	163862	173349	88085	122983	206939	160369	185813	273564	509418	269110	195216	188023	344808	191106	139656	228954	234673	157786	248925	149016	374915	179086	162705	201687	809715	125746	130921	143204	202591	175243	145670	158312
1054	N1-methyladenosine	Nucleotide	Purine metabolism	15650	LC/MS Pos	1242	1356	282.12	15763-06-1	27476	4573813	C02494		331940	861347	361567	366999	713703	465363	194339	16512	591788	692251	6762	545479	105101	429937	603456	525386	299676	351527	698911	452812	399457	392640	717664	474216	265606	354963	411911	1016467	291791	517862	494546	343101	448143	681719	812515	252576
1055	N1-methylguanosine	Nucleotide	Purine metabolism	31609	LC/MS Pos	100001122	1850	298.115	2140-65-0	96373	86996			288427	570067	182617	215286	264684	424269	159839	8992	459863	497633	16032	371540	153616	230755	622950	427170	172363	498262	458006	409979	316666	443827	534494	533760	132212	296438	302356	610346	187779	483767	327229	324921	348319	451727	513192	173174
1057	N2,N2-dimethylguanosine	Nucleotide	Purine metabolism	35137	LC/MS Pos	100001412	2157	312.13	2140-67-2	92919	83878			432940	739103	348698	351190	480508	620473	171668	15046	603351	739689		589434	424834	837130		736068	303624	611365	510660	813249	1198657		799912	491902	209421	619979	397515	813073	885429	457957	462157	435109		576142	718500	278209
1058	N2-methylguanosine	Nucleotide	Purine metabolism	35133	LC/MS Pos	100001467	1950	298.115	2140-77-4	3035422	2299669			297769	556675	259615	288670	401043	459051	138069	12400	460507	781896	2605	387866	583174	326113	898944	559929	168638	445123	479441	590513	385796	207163	520349	717293	124245	143755	303757	841967	959611	484746	273625	385036	466972	504240	660602	184934
1071	N6,N6-dimethyladenosine	Nucleotide	Purine metabolism	42081	LC/MS Pos	100003867	2525	296.135	2620-62-4	348206	309033			106389	365093	22437	74634	117158	402123	17130		307880	528666		162001	69738	449640	654813	185620	13172	239608	91322	413770	518559	763687	1379097	444347	20977	224184	82126	375721	135660	176125	142866	115228	232899	134004	286143	19604
139	N6-acetyllysine	Amino acid	Aspartate family (OAA derived)	36752	LC/MS Pos	100001734	1134	189.123	692-04-6	92832	83801	C02727		69543	81100	27828	172615	56357	87633	20281	10098	68534	69767	5905	56940	73944	24892	50346	20261	34431	57633	71957	87831	31289		32503	71709	57872	15179	149949	281085	67958	126172	27591	20555	26840	186352	82531	131925
1037	N6-carbamoylthreonyladenosine	Nucleotide	Purine metabolism	35157	LC/MS Pos	100001415	2656	413.142	24719-82-2		141829			445889	1067009	450848	563563	554253	773059	341381	462335	873563	622169	345126	561414	398761	451048	598471	745312	1519978	667564	797026	1815265	889197	975183	846750	734751	1539474	460004	512599	985011	796847	571780	448241	395933	717498	559482	1380838	566365
1060	N6-methyladenosine	Nucleotide	Purine metabolism	37114	LC/MS Pos	213	1985	282.12	1867-73-8	102175	92307			427018	372231	87839	173344	489134	449106	46083	2926	634248	583915		319683	89468	363836	1015910	363836	95873	971844	427151	387944	468861	1005323	876939	859864	96928	686380	239562	663367	112539	831342	565408	183089	418780	326436	843554	126516
1538	naringenin	Secondary metabolism	Flavonoids	21182	LC/MS Pos	100000920	4373	273.076	67604-48-2	932	907	C00509	NARINGENIN-CMPD	9937	25008	16325	14004	17247	13026	12097		20850	9197	3606	11789	43056	37450	37831	24321	18154	31888	20612	20482	7221	21554	111871	13392	10031	1630	40844	12395	15855	21801	3834	3474	95397	24743	5766	30209
1539	naringenin-7-O-glucoside	Secondary metabolism	Flavonoids	37471	LC/MS Pos	100002143	3665	435.129	529-55-5	92794		C09099	NARINGENIN-7-O-BETA-D-GLUCOSIDE	12634	6630	23972	15959	17964		3104		15890				1577	8259	14848	7605	54558	32711		8858	29213	29164	26944	3717	31382	1467	79999	7599	1576	12545			13856	22251	2809	21461
924	nicotinamide	Cofactors, Prosthetic Groups, Electron Carriers	Nicotinate and nicotinamide metabolism	594	LC/MS Pos	432	1267	123.055	98-92-0	936	911	C00153	NIACINAMIDE	45434	33226	28393	3393051	2943191	30523	47482	55130	64281	84606	29826	27054	57925	2253285	64461	80540	10923	55130	270669	33139	25404	141875	99586	44237	7225	163237	1374840	353839	119594	100570	1177832	5155	1537317	2466386	13406	1527045
925	nicotinamide adenine dinucleotide (NAD+)	Cofactors, Prosthetic Groups, Electron Carriers	Nicotinate and nicotinamide metabolism	5278	LC/MS Pos	1310	1370	664.116	53-84-9	5893	5681	C00003	NAD	977			50278	5075			126545		14396	183398		23458					4956	2765								17993	6505	163075	5198			3282	29403		27697
929	nicotinamide ribonucleotide (NMN)	Cofactors, Prosthetic Groups, Electron Carriers	Nicotinate and nicotinamide metabolism	22152	LC/MS Pos	1312	886	335.064	1094-61-7	14180	13553	C00455	NICOTINAMIDE_NUCLEOTIDE	54771	55631	48793	386089	135920		63949	411665		5811	269311	22283	115094		27489	23290	63095	38536	120456						127332		23599	253486	81881	89588		31470	71838	558725	30498	145339
930	nicotinamide riboside*	Cofactors, Prosthetic Groups, Electron Carriers	Nicotinate and nicotinamide metabolism	33013	LC/MS Pos	100001310	955	255.098	1341-23-7	439924		C03150	NICOTINAMIDE_RIBOSE	170632	67942	20700	303158	1502070	21040	78096	69467	36523	123812	30147	23521	1664013	74297	42553	72201	12349		356191	10302	24773	62373	22357	13166	18694	55799	794647	1083108	1138524	100347			204431	2581224	10296	455016
932	nicotinate	Cofactors, Prosthetic Groups, Electron Carriers	Nicotinate and nicotinamide metabolism	1504	LC/MS Pos	567	1241	124.039	59-67-6	938	913	C00253	NIACINE	5085441	7386674	3013011	2866978	4746370	5746078	3107301	27736	5308119	5901649	30977	5672671	2313367	4404328	9335594	5595017	2031576	8200654	6643178	4206829	6068886	8106773	7594149	5841719	2651329	6031022	4746370	8837395	3001521	5636597	3434433	4689445	4087590	4739482	5004096	5118735
935	nicotinate ribonucleoside*	Cofactors, Prosthetic Groups, Electron Carriers	Nicotinate and nicotinamide metabolism	33471	LC/MS Pos	100001316	1105	256.082	2625-49-2	161234	141635	C05841	NICOTINAMIDE_RIBOSE	1718168	6575280	3663888	4585089	4697031	1415403	6256793	1006975	3634170	1498730	766993	1864384	2402981	4412563	1726047	3917431	5003889	3444294	3917125	666411	2326050	1484693	2426293	2996294	4126323	2120306	2882903	362547	1727781	5956603	3443358	772701	7861899	4789745	1108487	5510409
303	norophthalmate*	Amino acid	Glutathione metabolism	39251	LC/MS Pos	100002287	989	276.119	1116-21-8	5489007	4590046			6987	14280	7959	36309	10145	14901	23007	75120			49230	4923	6478		16415	7865	24589		44031						67584		31565	47390	6042	7797		6925	6488	18822		13819
626	oleate (18:1n9)	Lipids	Free fatty acid	1359	LC/MS Neg	442	5660	281.249	112-80-1	445639	393217	C00712	OLEATE-CPD	16225937	17456208	8080552	2216045	62601580	15209757	3699009	497227	26048724	13616978	696970	8483546	14332116	21722788	44107528	5627804	3954788	13890931	47811632	55884880	10053938	46567192	74638280	54533392	13825116	32803562	7814732	14662571	39221824	18324454	3701983	8968931	11309282	6872839	27391144	12043795
677	oleic ethanolamide	Lipids	Fatty acid amide	38102	LC/MS Neg	1137	6553	324.291	11-58-0;111-58-0	5283454	4446574			153492	79663	99699	40089	833616	173341	40917		218475	245968		56978	504668	188530	418861	73828	135790	362796	298569	1512691	161260	283122	468278	411042	135587	371343	94529	243421	776148	142761	39638	104609	149577	145153	557275	81870
300	ophthalmate	Amino acid	Glutathione metabolism	34592	LC/MS Pos	100001311	1457	290.135	495-27-2	7018721	7993181			13424				42646	6143		31741		29945	37429	4048	37721	33288			64530	7235	7650		4894	46972	24412	4497	219841	31115	23043	12466	21570	36919	20741		9870		4487
1105	orotate	Nucleotide	Pyrimidine metabolism	1505	LC/MS Neg	445	768	155.01	50887-69-9	967	942	C00295	OROTATE	7728	134983	9765	7070		10682	15431	6722	279225	88793		59518	67530	4730	2833	8548	21186	4178	102916	35114	7912	46576	46037	44658	19238	94641	32084	38188	56493	21765		33578	3647		13109	59515
492	palatinitol	Carbohydrate	Sucrose, glucose,fructose metabolism	37469	GC/MS	100001818	2233	204	64519-82-0	3034828	2299218			1144183	1796312	465968	5687992	4308602	3278969	969718	568613	1838750	2133057		1046813	1064534	2292801	6999227		3097791	1517156	2522687	7864820	8225456	8121590	3966160	1915593	1227790	5646417	4518764	2134789	8141537	3180415	2651730	742879	1126731	1428291	1402746	1595381
628	palmitate (16:0)	Lipids	Free fatty acid	1336	LC/MS Neg	424	5619	255.233	57-10-3	985	960	C00249	PALMITATE	31547746	33175500	20509440	21401972	51485684	29623986	29283462	14306468	61651824	37735132	15682842	27828614	30406518	33523610	47753144	15699366	27048572	23637322	33758496	56138936	26728604	85726768	98060400	51753448	44361180	68729192	42019540	33849284	42349580	46198152	26704032	23032252	53556832	19645664	67185392	23878608
629	palmitoleate (16:1n7)	Lipids	Free fatty acid	33447	LC/MS Neg	452	5477	253.217	373-49-9	445638	393216	C08362	CPD-9245	1959714	909496	460430	751893	1483544	982846	1014437	452971	2888806	2902654	211444	611054	925414	1221151	2156654	602020	777856	1032556	1151491	3579002	1086874	2638736	2354472	1850831	1301935	2263243	939462	1134530	2131914	778134	1152083	836419	2476698	867026	3898704	590030
678	palmitoyl ethanolamide	Lipids	Fatty acid amide	38165	LC/MS Neg	1489	6416	298.275	544-31-0	4671	4509	C16512		162379	93773	53092	93261	496273	363036	163425	2831	498745	735272	7251	57332	447762	129460	377577	109712	22723	208595	221138	756568	226207	785512	915581	376890	22744	629438	207605	224800	433321	325237	151977	142274	544072	115345	675510	80187
914	pantothenate	Cofactors, Prosthetic Groups, Electron Carriers	CoA metabolism	1508	LC/MS Pos	1024	2218	220.118	137-08-6	6613	6361	C00864	PANTOTHENATE	6238793	5038272	5307990	6724290	2267015	5050675	5288144	4680824	10012204	9281978	7777778	7024751	6013131	5199313	7036205	6624383	10513616	7356535	7402995	17031438	6584228	7266601	7794273	5250214	8672295	5356208	3419316	6545964	9473079	7802904	4702363	5270955	8427286	4768293	14804015	4379150
113	phenethylamine (isobar with 1-phenylethanamine)	Amino acid	Aromatic amino acid metabolism (PEP derived)	38763	LC/MS Pos	100002982	2114.7	122.096		7408		C02455	PHENYLETHYLAMINE	966505	3271991	530583	742225	13855170	526999	124246	699605	88024	765234	246820	1204401	680331	211220	125601	220679	233750	2043010	6134958	7604	89555	74371	163470	278124	144781	26046	489088	479119	201658	299370	24267	261846	23184	469873	67297	6504379
82	phenylalanine	Amino acid	Aromatic amino acid metabolism (PEP derived)	64	LC/MS Pos	460	2056	166.086	63-91-2	6140	5910	C00079	PHE	15609108	17806440	12786386	18882618	18357568	12947642	17804008	12546947	8851825	24566192	9724047	20727588	15546342	3276234	19017562	25804804	10849832	25137734	19305676	15497779	9433126	2622747	4193819	14012359	15080288	2105578	15205283	26570726	5366137	15233769	2681567	18805324	11000605	23312988	20337034	17189326
1158	phenylalanylalanine	Peptide	Dipeptide	41374	LC/MS Pos	100003589	2047.6	237.123	3918-87-4	6993123;5488196	4589716						3916	12165	1736		1441		7935	10056		7270	3665	3794		5011					5821	6881		4604	5012	6190	5109	12629		4246			3960		5011
1374	phenylalanylarginine	Peptide	Tripeptide	41487	LC/MS Pos	100003597	1553	322.187	1238-09-1	10268029	8443508													1465																		10541
1220	phenylalanylaspartate	Peptide	Dipeptide	41419	LC/MS Pos	100003595	1901	281.113	22828-05-3	335051	296912			16708	13174		3384	11416	10933	10374	2866	14897	86941	11701	3549	15797		16958		15458	33469	15319	2355	5078	9423	6263	6390	25275	12916		13820	10981	7066	10374	2434	9240	9532	5069	8311
1178	phenylalanylglutamate	Peptide	Dipeptide	41432	LC/MS Pos	100003596	2005	295.129	3617-45-6	4422358	3622675			3087					3179			6493	24019	9641		7188				12458	15750				11052	13839		10986				10641							3956
1297	phenylalanylglycine	Peptide	Dipeptide	41370	LC/MS Pos	100003588	2120.1	223.108	721-90-4	98207	88678			6068	4490		3506	16568	8559	4614	6612		45410	26496	2590	18316	5581	8881	2869	4522	6122	9690	2981	4231	5928	3858		5587			5575	8544	3326			4739	7367		4371
1375	phenylalanylhistidine	Peptide	Tripeptide	44881	LC/MS Pos	100004579	1475.9	303.145			14892541
1234	phenylalanylisoleucine	Peptide	Dipeptide	40069	LC/MS Pos	100003199	3050	279.17	22951-94-6		16568357							6314						2360		4490													1507			5016				3372
1235	phenylalanylleucine	Peptide	Dipeptide	40192	LC/MS Pos	100003200	3252	279.17	3303-55-7	4078229	3293068							28426					6234	9820		8725				4925					9820	11988		2063	13258			26322		2539
1272	phenylalanylphenylalanine	Peptide	Dipeptide	38150	LC/MS Pos	100002293	3317	313.155	2577-40-4	6993090;6993089	5361193
1271	phenylalanylserine	Peptide	Dipeptide	40016	LC/MS Pos	100003252	1808	253.118	16053-39-7	9859812	8035511			92105	91409	12600	49338	65496	3130	144082	115108	8428	34816	106491	105536	66985		15637	47995	61439	319316	25577	2105	2405		12067	9671	50717	7634	20199	178994	27914	30856		354516	3216	208762	14901	37809
1221	phenylalanylvaline	Peptide	Dipeptide	41393	LC/MS Pos	100003590	2570	265.155	3918-90-9	4096934	3311095				20675	8609		19659		30211		20438	53391	22131	5081	25282	7388	9392			5101				21876		7963		11897		13321	35373	16898	3479		13506	9332
83	phenyllactate (PLA)	Amino acid	Aromatic amino acid metabolism (PEP derived)	22130	LC/MS Neg	100000774	2237	165.056	828-01-3	3848	3715	C05607		14091	9598	55900	20047	40569	28315	14206	2616	11194	23135	1657	7480	141936	23573	22483	28916	7421	30754	16059	41111	17035	52004	12202	11141	4902	11823	20436	49181	515649	11541	86635	11160	16063	50052	63751	12856
1005	pheophorbide A	Cofactors, Prosthetic Groups, Electron Carriers	Chlorophyll and heme metabolism	35879	LC/MS Pos	100001689	6053	593.276	15664-29-6	5323510		C18021	CPD-7061	255561			178829			53026			69553					61065	23138		34161	411945							47654	80146	1338683	257877				15264	145729		80146
951	phosphate	Cofactors, Prosthetic Groups, Electron Carriers	Oxidative phosphorylation	11438	GC/MS	461	1307.7	298.9	7664-38-2	1061	1032	C00009	Pi	116335752	140539312	103050328	114665912	260486624	130355152	185123872	44341176	346801504	140797024	99143584	113922920	141633328	268718976	271158208	174422960	172243904	34087236	124497624	244254704	83665832	244051712	233370416	248374848	213216384	358446688	293092832	160476400	90711368	249388880	211308656	142737216	267048992	142508928	260722032	118958064
781	phosphoethanolamine	Lipids	Phospholipids	1600	LC/MS Neg	1026	644	140.012	1071-23-4	1015	990	C00346	PHOSPHORYL-ETHANOLAMINE								26756			3846																									3682
835	phytosphingosine	Lipids	Sphingolipid	1510	LC/MS Pos	469	5189	318.3	554-62-1	122121	21238683	C12144	PHYTOSPINGOSINE	6781487	5505484	3852794	1298970	10226467	34922944	2983077	662927	4192998	9128674	347130	2244334	7571288	5042280	7712714	2762490	7406723	2039476	2933789	31725138	6491129	2075727	4582460	4239668	10674607	4468461	2740839	2421787	10066469	6258945	2196893	5673338	3975281	1063783	28013186	2487315
1628	pinoresinol	Secondary metabolism	Phenylpropanoids	42963	LC/MS Neg	100003495	4167	357.134	487-36-5	73399	66116			26851	8671	36577	5446	13492	21665	18971		27904	162643		27251	51045	44686	83716	32130	12750	19449	31011	79599	14656	49306	32456	22405	7729	58755	37352	52080	77925	16975	19233	24878	27952	30617	68302	42932
153	pipecolate	Amino acid	Aspartate family (OAA derived)	1444	LC/MS Pos	1025	1120	130.086	4043-87-2	849	826	C00408		2283775	6745055	3506689	4690987	7330783	3085564	2506618	5641431	9110481	3018640	6104524	2096596	3756847	3529329	8338798	2580798	2451793	42546668	22008558	1670667	5389911	14677118	3782639	5956045	2474086	11706834	17135136	8102540	3011906	6556725	4427867	4122887	1661793	8661829	3563863	13911899
1542	procyanidin B1	Secondary metabolism	Flavonoids	34154	LC/MS Pos	100001357	2163	579.15	20315-25-7	146798	129476	C10238			7264	3533	202634	27705		14539	249028	7960	129645	207310	6035	13488	53905		11925	5549		15080		5702		5183		14294		30017	19944	12319				11488	268642		13372
1543	procyanidin B2	Secondary metabolism	Flavonoids	34155	LC/MS Pos	100001351	2525	579.15	29106-49-8	122738	109417	C17639		83816	149191	29950	4995204	1255913	3388	109081	3708497	25096	53123	1040099	71471	166618	460937	6771	88129	21648	8101	23444	1885	31538		28639	22422	44892		954948	211486	199634	13745	4494	4301	155502	3117793	4240	70659
211	proline	Amino acid	Glutamate family (alpha-ketoglutarate derived)	1898	LC/MS Pos	480	796	116.071	147-85-3	145742	128566	C00148	PRO	72091600	89757832	66671572	71547264	114929376	72227512	74413128	54737788	61544452	77572320	56870056	80829632	62665136	89962832	71749848	67990312	39532536	80131280	60745364	92631608	56246748	26652692	35944844	81499080	38919624	35525352	73741960	83786184	19733752	36823588	24776616	76391440	50207708	84576872	111537392	56765644
1108	pseudouridine	Nucleotide	Pyrimidine metabolism	33442	LC/MS Neg	821	1104	243.062	1445-07-4		21403010	C02067		61374	43950	37022	40585	125676	81632	25300		85527	163507		49374	89794	74401	103212	54718	22445	48569	74104	94643	69019	82820	166354	169860	18592	52034	66737	170066	117757	138333	71887	88162	136593	74495	92720	54931
289	putrescine	Amino acid	Amines and polyamines	1408	GC/MS	49	1705.8	174	110-60-1	1045	13837702	C00134	PUTRESCINE	111753	422885	310889	1757760	227482	463332	342524			497998	521302	187724	742025		159118	108924		240253	804189					152073		236331	494525	1063531	248214	342524		128360		1063441		772157
989	pyridoxal	Cofactors, Prosthetic Groups, Electron Carriers	Vitamin B metabolism (B6 or B12)	1651	LC/MS Pos	491	1210	168.066	65-22-5	1050	1021	C00250	PYRIDOXAL	11090	20261	13498	15924	32153	63626	14041	9325	24365	27725	11829	25058	86258	20273	23991	19112	51167	20780	17555	70040	23471	22375	15869	10265	50365	19704	13591	11543	104657	20810	22310	24022	9689	23835	77596	21020
993	pyridoxate	Cofactors, Prosthetic Groups, Electron Carriers	Vitamin B metabolism (B6 or B12)	31555	LC/MS Neg	100001121	2210	182.046	82-82-6	6723	6467	C00847			3708			4537	3905			5600				3697	12229	9100	3239		3169	4460	7424	5168	8232	11237	3176		9065	5149	6158	5207	2735	6448		5014		2946	4901
994	pyridoxine (Vitamin B6)	Cofactors, Prosthetic Groups, Electron Carriers	Vitamin B metabolism (B6 or B12)	608	LC/MS Pos	936	1386	170.081	58-56-0	1054	1025	C00314	PYRIDOXINE	764095	1050787	769134	547000	769134	429331	494801	426207	1153197	720407	74117	1080186	711644	1276562	1730162	779284	648004	1183092	886526	958223	604615	778355	1017263	944598	509710	603251	1530702	857238	972785	1325555	847345	471759	781391	1166500	653104	1221262
212	pyroglutamine*	Amino acid	Glutamate family (alpha-ketoglutarate derived)	32672	LC/MS Pos	100001540	764	129.066	2353-44-8	134508	118562			1315392	2906111	713356	2137928	1199993	912047	796169	2127699	1675970	1196345	2014864	1544271	758876	3282337	2807796	1878385	409950	2452433	2813268	333786	1038222	1156359	1240711	924314	714561	1688510	3432837	2293659	514912	1827062	945178	1168011	1589034	2507533	506473	4942565
1239	pyroglutamylvaline	Peptide	Dipeptide	32394	LC/MS Neg	100001132	1755	227.104	21282-10-0	152416	134331				9285		3266	4888	4300			6270	36525		3833	2628	3061	6095	4987	2751	4595	4587	10837	4140	4741	5500	4553		5902	10230	7875		4562			3390		4013	5012
1488	pyromucic acid	Secondary metabolism	Fatty acid and sugar derivatives	43338	GC/MS	100004211	1181.2	125	88-14-2	6919	10251740	C01546	2-furoate	94144	123593			244658	122077	150688	113174			104762	166786		293334		172801	89974		129173	152999	240735	373696	365652	138936	190430	607484	157013	41977	166370	132349	318514		203542		194843	79584
327	pyruvate	Carbohydrate	Glycolysis	599	GC/MS	823	1130.6	217	127-17-3	1060	96901	C00022	PYRUVATE	261418	224501	168229	157989	203857	238783	514324	680395	354603	227900	175646		216629	382711	187899	183200	3603781	270790	168232	484058	265317	445753	359919	263554	6147785	513811	182547	235654	703049	200132	263367	162191	234004	165027	475868
1546	quercetin-3-o-glucoside	Secondary metabolism	Flavonoids	37131	LC/MS Pos	100001920	3649	465.103	21637-25-2	5280804		C05623	CPD1F-437	90229	551125	4102337	1543869	226594	88032	259715	107100	462575	18406	301579	98402	3693498	3483164	606809	3059392	145204	21090	1025078	35840	339933	552185	1156348	45293	288062	189125	945831	7436743	6567789	266745	172406	54889	707216	1528957	91094	1810964
397	ribitol	Carbohydrate	Amino sugar and nucleotide sugar	15772	GC/MS	100000406	1692.4	217	488-81-3	6912	10254628	C00474		1641844	1622409	4135886	3167531	10483656	3817592	1519840		8557748			922230	15271267	4476500	3576165		2909783	2767679	5128642	16554593	5502326	11128427	1754441	4864556	24262032	8381323	6939935	7529567	28993914	3891073	11151951	5978538	2278773	6608986	41510152	2818931
957	riboflavin (Vitamin B2)	Cofactors, Prosthetic Groups, Electron Carriers	Riboflavin and FAD metabolism	1827	LC/MS Pos	500	3111	377.146	83-88-5	493570	431981	C00255	RIBOFLAVIN	32515	276332	39083	3329	68890	10025	22262	2376	62198	33696	3608	62318	26072	14669	11989	121781	84403	53980	39511	175079	11041	286060	30511	113394	74357	45120	11712	18056	89966	32740	5202	30171	98025	12998	85921	31456
398	ribonate	Carbohydrate	Amino sugar and nucleotide sugar	38818	GC/MS	100001007	1663.1	246.1	5336-08-03	5460677	4574162			159582	232131	134865	270881	313347	184546	156078	57313	155174	238593	54363	165435	146832	274121	167740	214378	107276	132142	151388	162536	305006	263942	232206	186500	134231	213968	211805	255181	136945	192905	111932	129934	259275	187973	174663	168350
399	ribose	Carbohydrate	Amino sugar and nucleotide sugar	12080	GC/MS	914	1639.2	204	50-69-1	5779	4470639	C00121	RIBOSE	4892772	7092537	6711008	5958291	5593536	9036767	5477792	1295272	4068268	8495628	688405	7419650	9375888	7136660	8320804	7576648	3409168	6462621	8306135	9353086	10621537	8452213	9132551	7865670	4592149	7563794	5545333	11175379	10108437	9182628	6817278	10226866	5133534	11776963	9939059	4640421
401	ribulose	Carbohydrate	Amino sugar and nucleotide sugar	35855	GC/MS	100000147	1662	306.1	488-84-6	151261	71354	C00309	Ribuloses	1362537	904531	328674	983586	732198	3417468	555450	72327	4527349	1268576	82673	1124421	527188	5595932	1464335	820513	198339	1962733	1191148	3853614	10362373	7956252	9716790	2969614	526413	5630084	1131557	1592725	1349304	2409797	3967077	896814	4667172	1679968	3673863	716691
1548	rutin	Secondary metabolism	Flavonoids	18382	LC/MS Pos	2071	3630	611.161	207671-50-9	5280805	4444362	C05625	RUTIN	192199	1121652	984478	1067203	107374	218366	1207349	86888	363844	53137	373377	257287	873245	6307381	529323	4194442	192189	13867	1821038	63721	308002	340098	1421760	65188	375408	189908	803674	7421244	1332492	919937	335762	137315	1843145	1995305	95869	3220405
31	S-methylcysteine	Amino acid	Serine family (phosphoglycerate derived)	40262	GC/MS	100002749	1447.8	162.1	1187-84-4	24417	22826		S-METHYL-L-CYSTEINE		54852		46449	11361	15279	40268	15686	36702	27810		50167	19321		41369	26764	15825		71452				17076	33098	28713			38744		45052	4805	98108	11501	29947	11930	50711
302	S-methylglutathione	Amino acid	Glutathione metabolism	33944	LC/MS Pos	100001259	1610	322.107	2922-56-7	3605667	2841309	C11347		1212680	1603814	1377371	2736611	898606	319185	2519041	3183275	522483	1308137	1585706	291551	974633	105041	1741863	100027	242205	6033669	3285646		72365	24801	11340	1186133	620593	102606	3514524	3665612	485912	3044163	315061	744953	462369	3657261	94127	3388083
1617	secoisolariciresinol	Secondary metabolism	Phenylpropanoids	38105	LC/MS Neg	100002144	3987	361.166	29388-59-8	65373	58845	C18167	CPD-8910	18448	6010	15240	8887	5079	5241	8518		13690	164707		10330	29751	24743	57960	13647		10320	36294	13690	6171	23494	18958	21378		17849	33632	42395	22341	34424	4428	5650	7600	12350	12880	66937
27	serine	Amino acid	Serine family (phosphoglycerate derived)	1648	GC/MS	503	1389.1	204	56-45-1	5951	5736	C00065	SER	3322680	3250237	1776120	2677911	10246831	1894768	2181397	2737889	4249490	48098444	1106914	1983915	1254100	448627	2120504	3032426	1429686	11533044	1681647	3456591	1531444	145790	624324	1721538	4590109	148368	8093984	1700311	833531	2365647	213386	705785	3191623	1015190	1341525	2137898
88	serotonin (5HT)	Amino acid	Aromatic amino acid metabolism (PEP derived)	2342	LC/MS Pos	504	1660	177.102	153-98-0	5202	5013	C00780	SEROTONIN	3258996	11262938	4740619	5550164	5380195	2254978	3132575	7878364	527778	13338062	11933269	2189648	3096709	32980	1544701	7753	1421831	6931658	4040898		202792	43265	69573	11232895	4677258	14673	12575147	7543269	1926030	1748052	33434	4604122	16127	6112911	1607587	2317382
1264	serylisoleucine*	Peptide	Dipeptide	40193	LC/MS Pos	100003201	2021	219.134	510-791-9560		16568376			50838	10702	13579	48730	37707	31963	23313	3446	11623	168600	53807		29219	5603	68030		33070	81190	32035	4551	17847	5660	13900	16541	21945	12231	17856	88425	19416	25376	12677	3072	30822	43535	6943	20031
1265	serylleucine	Peptide	Dipeptide	40066	LC/MS Pos	100003202	2106	219.134	6665-16-3		10438627			268499	82210	85660	298033	252767	289277	199783	56743	92309	1125713	375866	29266	151068	15930	323564	19998	99777	427643	111241	42627	109430	57437	53299	145049	75207	68976	129129	416330	156536	148910	80649	34535	187669	223844	67778	104958
1266	serylphenyalanine	Peptide	Dipeptide	40054	LC/MS Pos	100003253	2348	253.118			14732161			27088	11764	9015	37365	36522	30067	24411	3719	6185	104008	22167		30168		47683		14054	108693	25680	2498	17093	6929	6804	11494	6169		8999	72237	21111	17962	8638		33273	32801		16672
1302	seryltyrosine	Peptide	Dipeptide	42077	LC/MS Pos	100003525	1714	269.113	21435-27-8	4575735	3768506			34350	13425	12648	45918	17765	23266	32664	7057	34651	155059	21689	6765	37361	85418	71892		17602	100311	26307	4263	10231		21534	23111	14729		42691	55980	25338	39831	6342	1737	64822	45552	15134	24305
1303	serylvaline	Peptide	Dipeptide	42058	LC/MS Pos	100003522	1501	205.118	51782-06-0		16568384			72225	33739	33006	75802	50365	57307	40794	5763	30018	313944	57721	8453	47534	4774	129586	7824	57438	173683	56047	17967	36269		11955	36272	54789	10099	32619	150901	34279	47414	14126	10474	42450	74662	20885	34457
1618	sinapate	Secondary metabolism	Phenylpropanoids	21150	LC/MS Neg	100000869	1986	223.061	530-59-6	637775	553361	C00482	SINAPATE	126700	214444	51351	96103	34043	54160	377892	10584	44417	12150	14322	92178	50678	72659	11216	17833	34042	97519	16191		13281	134192	23494	373197	164128	58938	74944	245501	38134	265042	73122	74618	87170	193587	148920	28382
1619	sinapoyl aldehyde	Secondary metabolism	Phenylpropanoids	36773	LC/MS Pos	100001685	3564	209.081	4206-58-0	5280802	4444359	C05610	SINAPALDEHYDE	118999	582710	82823	169703	844303	670915	45872	31399	550120	110411	108501	402992	19700	870433	80548	309092	421013	385781	523213	879177	416947	210805	490079	112097	456166	253866	79062	301539	90009	221559	345867	68483	506724	174375	893225	544377
1620	sinapyl alcohol	Secondary metabolism	Phenylpropanoids	34694	GC/MS	100001523	1923	354.1	537-33-7	5280507	4444145	C02325	SINAPYL-ALCOHOL		79054	22912	59665	29445				35270	39438	32755	29596		63571	35773		29820		20952	58004		42135		33673		31668		44372		34110	34757	22365		30389		30517
836	sphinganine	Lipids	Sphingolipid	17769	LC/MS Pos	313	5175	302.305	3102-56-5	3126	3014	C00836	DIHYDRO-SPHINGOSINE	192393	224420	140457	120199	146025	345616	79016	86596	254209	140609	53309	48923	103486	433626	1554624	68054	857244	71822	153116	914816	131034	91857	192237	81607	851917	97191	54276	40499	658999	370417	161275	113537	311033	74434	517791	358400
837	sphingosine	Lipids	Sphingolipid	17747	LC/MS Pos	297	5197	300.29	123-78-4	5353955	4510275	C00319	SPHINGOSINE	225188	180358	105648	55484	289254	968887	101765	22794	140270	296120	24761	90574	211715	157516	213812	111190	269952	76871	116701	921212	205041	100885	151462	159660	344822	155460	95001	81156	284317	189649	71016	183534	134469	42332	839460	99875
638	stearate (18:0)	Lipids	Free fatty acid	1358	LC/MS Neg	439	5886	283.264	57-11-4	5281	5091	C01530	STEARIC_ACID	14982898	12652110	13452907	11053176	30328892	14956945	15594014	9262953	24664888	14063695	9657026	13598799	17726534	15109419	18115628	9703487	20594350	9955978	16061882	32409698	11849523	28623988	35711396	18249210	25816006	23384462	17317524	15991685	20366686	20792586	13224993	14121723	21523328	11228027	26315944	16159219
679	stearoyl ethanolamide	Lipids	Fatty acid amide	38625	LC/MS Pos	100002254	5968.9	328.321	111-57-9	27902	25958			154941	142040	61131	77277	540637	447702	94320	79798	158675	173094	52339	149477	286157	84599	297411	85539	101763	130482	313706	764141	123181	413455	443467	124514	71628	299819	170423	232505	387413	140279	115407	88795	449094	171660	181522	181296
340	succinate	Carbohydrate	TCA cycle	1437	GC/MS	252	1348	247	110-15-6	1110	1078	C00042	SUC	607103	374236	3356151	447975	954592	388441	254804	198288	175340	402045	243551	85025	9585736	366731	292118	208295	100594	813760	633231	132186	238869	389134	148817	529674	349980	438445	360589	1179835	27308192	591470	401250	121622	628537	388441	844643	210793
500	sucrose	Carbohydrate	Sucrose, glucose,fructose metabolism	1519	GC/MS	935	2136.1	361.1	57-50-1	5988	5768	C00089	SUCROSE	77958968	64910648	272456672	558361152	102552960	64684260	98557088	4775299584	79087544	69464072	46030756	66415280	30111442	193086208	111495792	41135056	27807628	482252032	7566330368	40651028	146683536	145521056	158696544	107335824	41637728	164313888	92737864	136470592	28483108	467288800	148386272	68674344	90686144	222417104	41115684	7018562048
1621	syringaldehyde	Secondary metabolism	Phenylpropanoids	37449	LC/MS Pos	100002050	3246	183.065	134-96-3	8655	8333			860703	2073781	532217	784785	1616779	1614481	900114	28463	2629106	527184	257305	2057971	541218	1553223	2272300	1354484	767726	1328609	1774370	1959968	1253184	1723099	1764638	566363	458643	900114	786019	1258811	615175	1404751	919215	860319	2214852	544873	1290617	883692
1633	syringic acid	Secondary metabolism	Phenylpropanoids	37091	LC/MS Neg	100001919	1416	197.046	530-57-4	10742	10289	C10833		5813	9398	4328	11023	8945	16226	5230		19558	11331		8429	5394	19242	16484	6110	3516	6959	14027	13125	18253	54713	29158	6713	2542	51711	8185	15337	10478	11441	13121	3731	24646	9509	12187	8400
402	threitol	Carbohydrate	Amino sugar and nucleotide sugar	35854	GC/MS	100001419	1513	217.1	2418-52-2	169019	147828	C16884	CPD-6995	3206763	2144091	2213976	580180	3125568	3881356	1036384		2933834	3477445		1650149	1666964	1475885	1428379	1495572	1410570	4443700	1883682	4853301	3694908	4262132	1248044	1617857	3731588	2176985	1735524	1562389	5129102	1039658	1818370	2084045	1667398	1234150	5542978	746865
972	threonate	Cofactors, Prosthetic Groups, Electron Carriers	Ascorbate metabolism	27738	GC/MS	100001022	1560.7	292.1	70753-61-6	151152	133224	C01620	L-THREONATE	1393616	2467438	3944429	2185329	1906565	2522093	1218726	2913103	2704658	2617647	880043	1438663	4244463	2826743	1136513	4437195	1443100	1581813	4467456	2074437	2064169	4833269	2583446	2392160	4062474	3305663	2400712	2739459	5153024	2171345	2561295	1597238	2505131	2643808	3268113	3075589
160	threonine	Amino acid	Aspartate family (OAA derived)	1284	LC/MS Pos	564	713	120.066	72-19-5	6288	6051	C00188	THR	310042	311660	175950	234784	358127	540289	181942	99533	408919	501752	142609	323105	297207	132546	432993	413369	226165	435089	385349	355052	295090	114395	259235	305531	292445	251142	337062	373196	156101	416742	135684	421291	157658	252173	403637	336298
1251	threonylisoleucine	Peptide	Dipeptide	42972	LC/MS Pos	100003203	2135	233.15			16568391			19309	9130	3842	28149	19078	24253	14431	6401	19354	268936	54409		20634		40879	2303	29629	41771	21406	10223	10065	5245	12903	21691	25319	13602	15555	51334	10556	34648	10391		20136	28880	6500	15555
1267	threonylleucine	Peptide	Dipeptide	40051	LC/MS Pos	100003204	2204	233.15	50299-12-2	4420322	3620711			167802	68839	43178	123377	110684	158863	95222	35387	87084	723002	258022	32949	104561	13086	180246	17870	103573	255111	76968	113708	94143	23966	23760	103463	76028	34445	61635	180702	114042	146871	36778	29886	105823	145287	67652	73702
1252	threonylphenylalanine	Peptide	Dipeptide	31530	LC/MS Pos	100001125	2500	267.134	16875-27-7	4099799;4099798	3313819			38886	8926	11515	33094	29264	39881	26300	6175	19398	285112	34831	6904	46117		49407	2558	29686	99604	23000	12056	13948	7526	11264	20282	23874	11763	12081	50548	58326	43597	18367	6094	22889	29542	9017	18270
1308	threonylvaline	Peptide	Dipeptide	42011	LC/MS Pos	100003534	1574.5	219.134	99032-17-4	416721;4278432	368896			71153	15425	15516	67650	50793	49743	34827	6143	29048	337012	50431	9005	27548	6433	100532	4432	60151	147413	48020	10331	25926	10950	22327	32801	63924	31654	30709	123710	25352	62761	16633	11331	51480	54730	15371	40235
1114	thymine	Nucleotide	Pyrimidine metabolism	604	GC/MS	882	1429.1	255	65-71-4	1135	1103	C00178	THYMINE	38864			4247			12790		35561	34308		17367	23907		33153	32713									37414			35109	49532	17469		35256			26833
276	tigloylglycine	Amino acid	Branched Chain Amino Acids (pyruvate derived)	1598	LC/MS Pos	1161	2523	158.081	35842-45-6	6441567	4945715			94139	64961	51811	62712	42720	129222	80807	80367	184545	97435	43661	99370	56084	138762	119261	106997	139365	93650	122177	110424	64585	120225	162472	44443	131880	99434	97945	97101	51342	65613	77804	56502	89753	204312	97614	107286
216	trans-4-hydroxyproline	Amino acid	Glutamate family (alpha-ketoglutarate derived)	32306	LC/MS Pos	1001	705	132.066	51-35-4	5810	5605	C01157	Protein-hydroxyprolines	216394	209847	177149	270357	239653	248109	301781	197696	336795	159491	137356	167936	275883	268486	236396	473729	173268	207606	263897	236396	183999	182755	262291	342092	132857	451031	233027	265609	238024	440571	264407	236396	262696	208302	309064	297671
1780	trihydroxybutane	Xenobiotics	Chemicals	38636	GC/MS	100002193	1329.5	117	4435-50-1	20497	19304			1538497	2248523	1738681	506901	1632819	1554158	506118	122264	2485791	5263343	68581	1177284	6500149	845839	1641535	804188	131291	3608998	1508661	1174015	1405552	1406253	1390508	1723433	210687	1311236	1260576	1611724	16212419	1500175	1089455	1668718	388400	875202	958914	691942
1777	trizma acetate	Xenobiotics	Chemicals	20710	GC/MS	100000856	1525	306.2	6850-28-8	6503	73346	C07182	TRIS																																3294951
110	tryptamine	Amino acid	Aromatic amino acid metabolism (PEP derived)	6104	LC/MS Pos	1095	2323	161.107	61-54-1	1150	1118	C00398	TRYPTAMINE	185725	186543	29710	184266	138167	108595	78201	3828672	5682	383017	11222	165157	43149	4865	81391	11760	38950	139169	41750	172184	18378	4025	6086	131131	40858		88452	155572	25352	45586	2502	204161		63025	131603	59624
91	tryptophan	Amino acid	Aromatic amino acid metabolism (PEP derived)	54	LC/MS Pos	565	2445	205.097	73-22-3	6305	6066	C00078	TRP	1545771	2333133	1001044	779067	2506670	3562315	1113850	267801	1156137	3846350	552196	2530021	1669737	261124	2555040	2162015	1161282	2033607	1447882	1234613	1552052	177943	342605	1910247	1469344	135470	2348959	2961290	622844	3507541	128806	1375388	2769873	1828615	987791	1115707
1311	tryptophylleucine	Peptide	Dipeptide	40080	LC/MS Pos	100003206	3369	318.181	13123-35-8	323786	286756			45120	4745			15263	49826	20818		5863	299402	25893		26212				3552	11501	3195		8191	77010	30214	4885		14605			39900	6507	77907		32615
112	tyramine	Amino acid	Aromatic amino acid metabolism (PEP derived)	1603	LC/MS Pos	1133	1503	138.091	60-19-5	5610	5408	C00483	TYRAMINE	34045	154490	83852	69945	345187	67803	15244	55735	16975	137496	38493	60000	62407	6662	18428		15303	50401	484014			9817	18836	94425	19881		331822	58570	29909	44889	15033	47909		71564	6948	533900
93	tyrosine	Amino acid	Aromatic amino acid metabolism (PEP derived)	1299	LC/MS Pos	815	1516	182.081	60-18-4	6057	5833	C00082	TYR	6588199	10400656	7822726	8960955	8419044	7437062	7434169	5367062	5374513	14942019	1952309	7312487	7268157	877433	8886563	902948	3376920	11011350	11679161	78921	1845141	899069	2069729	9046525	6000934	980661	9979272	13098812	2537269	8124754	905872	9811743	4882626	10032166	1693307	9055581
1229	tyrosylisoleucine	Peptide	Dipeptide	40075	LC/MS Pos	100003207	2518	295.165	40829-32-1		14526371			12537	15719	7100	14720	33907	20505	22845	7605	16684	59458	10983	4708	16693	19227	29081	10472	10978	27476	29627	6523	10856	15100	16710	11218	8118	10174	16373	35518	20924	20152	14811	1770	22299	22398	3761	15289
1268	tyrosylleucine	Peptide	Dipeptide	40031	LC/MS Pos	100003208	2656	295.165	17355-10-1	87071;7009561	78540			4667				16941	19834	11921		5869	45614	23461		23168									11887	14808		4204	7424			22061		10962		15434
1329	tyrosylphenylalanine	Peptide	Dipeptide	41492	LC/MS Pos	100003601	2890	329.15	17355-11-2	3421919	2665517
1181	tyrosylvaline	Peptide	Dipeptide	41424	LC/MS Pos	100003599	2041	281.15	17355-09-8	7009560;7009559	5373139			14091	8250	3360	7238	16129	19323	22099	2376	5641	62056	19483	3384	32204		15281		9684	47108	10175	3429	4298	20716	9568	11431	9669		3298	26908	23399	13192	8999	2596	15640	12090	17880	8630
1115	uracil	Nucleotide	Pyrimidine metabolism	605	LC/MS Pos	825	1149	113.035	66-22-8	1174	1141	C00106	URACIL	2731697	1822447	1062814	555951	2157786	2535153	1396041	28405	1892078	2911881	26679	2862859	1307623	2986971	3233956	2863397	255168	2387035	2253346	1726043	2613279	2786586	3351014	3738349	344108	2273201	1945961	2354256	404989	3972991	1143055	2612958	1584660	1701361	1357970	2552034
1061	urate	Nucleotide	Purine metabolism	1604	LC/MS Neg	1134	769	167.021	69-93-2;120K5305	1175		C00366	URATE		10197	2558		19130	54598			816045		2332						2957			8258	7687		29909		6544	3613293	227761	69813	13145		3900				8258
1116	uridine	Nucleotide	Pyrimidine metabolism	606	LC/MS Neg	535	1430	243.062	58-96-8	6029	5807	C00299	URIDINE	482966	675312	421912	689006	1057769	496245	535653	251979	685566	1213380	246743	345156	309920	758897	859471	588697	482200	780169	431873	515299	546212	537999	737276	795524	427789	570380	795599	1231623	233406	911117	546212	296981	1061094	919965	623942	509610
272	valine	Amino acid	Branched Chain Amino Acids (pyruvate derived)	1649	LC/MS Pos	566	1040	118.086	72-18-4	6287	6050	C00183	VAL	4283961	6705404	2406226	4239293	7636475	6431465	2904481	2702627	4753078	16961376	2196224	5592134	3090438	1225037	5960332	5510642	4677902	5196284	7241169	6579293	2767342	1123170	2886126	5775495	7550909	1053645	6280256	7399708	1000448	5054325	768257	5092874	3805417	5071541	4553007	5783970
1228	valylalanine	Peptide	Dipeptide	41518	LC/MS Pos	100003636	1278.6	189.123	27493-61-4	334517	296432			39712	24130		3328	17710	39881	20716		11161	169077	17823		23561		8313		16705	9751	17886	64433	9321		5521	5534	33893			13361	43832	6094	12954		31414	10806	68657	16985
1314	valylarginine	Peptide	Dipeptide	42072	LC/MS Pos	100003637	794.2	274.187	37682-75-0	4266827	3474098												12000	7791
1151	valylasparagine	Peptide	Dipeptide	40727	LC/MS Pos	100003638	912	232.129	66170-00-1	7020200;7020201	5383157			75912	154913	209678	55925	102990	66256	121171	23871	20191	569634	113833	254159	71319		138660	468217	7395	112061	290503		18858			45399	16801		187261	186205	186646	106706		677633	14582	121830	6680	175216
1208	valylaspartate	Peptide	Dipeptide	40650	LC/MS Pos	100003639	1073.3	233.113	20556-16-5	9964657	8140250			34016	14869	7605	18185	11825	22722	15020	5803	56832	207187	27239	3686	15008		32552	3670	49026	80296	17953		5253		10841	14601	57984	337194	5077	23777	16751	23949	5070	11303	14333	8735	5311	9077
1262	valylglutamate	Peptide	Dipeptide	32454	LC/MS Pos	100001161	1346	247.129	3062-07-05	7009623	5373203			60560	49325	25903	15898	35910	35075	41372	17688	39895	974716	67374	18558	30556	17277	76875	13786	58455	195891	50392	7070	18885	13897	33812	44369	84537	32093	48819	76347	44317	47863	17122	31341	88683	44336	15616	39833
1315	valylglutamine	Peptide	Dipeptide	42079	LC/MS Pos	100003640	1102	246.145	42854-54-6	5253209	4419671			19627	8031		10896	7356	6390	6295	3800	5003	187500	30486		15038	4097	8184		8814	6656	7203	2235			15145	4947	5977	8836		7092	12232	17060	5247		39104	5630		8059
1141	valylglycine	Peptide	Dipeptide	40475	LC/MS Pos	100003641	1330	175.108	686-43-1	136487	120256			17376	14273		34031	24729	14016	7297	7857	5072	200009	66423		23494	3828	39608		12793	32407	18725		7471			11329	5921	5319	22751	42276	24481	16652			18530	45089		26406
1269	valylisoleucine	Peptide	Dipeptide	40050	LC/MS Pos	100003209	2365	231.17	20556-14-3	5246012;5246013	4414314			46140	16627	6802	16593	51655	56666	49100	5643	45734	274741	94452	2901	23593	21651	38717	3337	27383	31493	31724	36251	24171	35603	44618	31549	22205	70684	16202	42723	30792	37690	44850	6406	40148	28276	3683	19733
1270	valylleucine	Peptide	Dipeptide	39994	LC/MS Pos	100003210	2503.3	231.17	22906-55-4	352039	312586			46950	15817	8963	29790	53304	55150	51276	14856	47614	330603	186896	3461	59711	14436	35018	4340	40285	35957	28859	16344	24182	36974	41947	22896	29258	54882	18732	30111	105332	49632	61197	5116	34973	26467	5594	22420
1195	valylmethionine	Peptide	Dipeptide	40674	LC/MS Pos	100003644	2000	249.127	14486-09-0	292427	258048												31855	19921		2698																		7543
1209	valylphenylalanine	Peptide	Dipeptide	40688	LC/MS Pos	100003645	2790	265.155	3918-92-1	6993119;6993120	5361223			7512	3518		6012	22074	15306	13596	4488	9891	57696	26409		14463	3441	4429		14418	12787	9074	3350	8308	17619	11880	4552	13664	19310	2162	4865	40035	12879	12582		16071	4849		6240
1196	valylserine	Peptide	Dipeptide	40716	LC/MS Pos	100003647	974	205.118	15388-94-8	139506	123028			7072		682	4198	14827	6490	6343			28643	18292	4002	9784				6650			5666					4959	6029	7025		10600	6088			9575
1330	valylthreonine	Peptide	Dipeptide	44543	LC/MS Pos	100004584	1094	219.134	72636-02-3	4046492	3262538			26131	35104	15299	80484	24329	40922	15777	3945	16734	98018	47505	12624	32207	56378	78095	7226	14563	83214	68619	11296	25231	16302	38010	21308	14125	16460	148596	190748	17912	66723	16975	4694	30786	83069		53288
1197	valyltyrosine	Peptide	Dipeptide	40697	LC/MS Pos	100003649	2000	281.15	3061-91-4	4065033	3280382			5838								1455	29575	8290	1312			21885			17426	10207										8369	11246						13582
1210	valylvaline	Peptide	Dipeptide	40728	LC/MS Pos	100003650	1842	217.155	3918-94-3	409682;4280382	362559			49685	28835	10708	32342	54404	63341	35388	13677	54713	1121328	132773	5765	38061	24800	56527	12672	37385	77780	36063	12872	21865	24508	94031	38528	33045	75926	20825	60645	47178	65116	28535	9670	137005	35419	10896	35780
1485	vanillate	Secondary metabolism	Benzenoids	35639	LC/MS Neg	100001634	1159	167.035	121-34-6	8468	8155	C06672		14298	5760	7430	8265	10613	14724	4033	763	26557	12541	1365	11526	16839	14248	20694	7970	16917	11055	22603	33862	20626	36146	41061	15608	7340	43205	12541	17559	21179	20344	18726	5343	25611	10713	26687	14515
1623	vanillin	Secondary metabolism	Phenylpropanoids	37442	LC/MS Neg	100002051	2320	151.04	121-33-5	1183	13860434	C00755	VANILLIN	22501		16448	27971	32065	137644			157543	23549	9241	25079	21443	11695	24072	26143	25476	12611	29724	44236	87784	57381	50686	14389	21724	80544	24682	8090		53827	34564	19302	34493	11753	40943	11297
1062	xanthine	Nucleotide	Purine metabolism	3147	LC/MS Pos	1004	1430	153.041	69-89-6	1188	1151	C00385	XANTHINE	955068	570090	1052892	111872	1335907	2398349	414180	26555	1905557	802391	12190	937210	2493687	796411	507890	1260575	147937	487618	282180	1339557	1383694	903691	738629	3264878	89789	700297	237778	346437	1186703	1909817	589981	1996607	376019	881917	1573685	325624
1063	xanthosine	Nucleotide	Purine metabolism	15136	LC/MS Pos	100000299	1785	285.083	146-80-5	64959	58484	C01762	XANTHOSINE	943859	471351	418027	112248	941676	1214806	297323	49011	607825	1996605	12364	600628	370272	56971	674408	815073	207242	302429	59891	453962	892480	1324010	289837	1832650	180331	1277777	68194	103775	446457	479945	53700	156009	172237	281113	1148125	131621
96	xanthurenate	Amino acid	Aromatic amino acid metabolism (PEP derived)	15679	LC/MS Pos	100000015	2690	206.045	59-007	5699	5497	C02470			33060	6581	13251		7310			16684				9303									7739			354	190479			15303	3500				628
408	xylitol	Carbohydrate	Amino sugar and nucleotide sugar	4966	GC/MS	543	1677.6	307.2	87-99-0	6912	6646	C00379	XYLITOL	828251	779805	2835807	707204	1363654	1505939	556622	351286	1320986	1941011	214913	1225889	1343477	1504721	759338	1101017	576662	2059899	1110623	2796249	2021914	1498296	634506	953838	3228277	678377	1164349	1478987	1842985	619890	1225889	1822794	753128	1568833	3963179	851483
409	xylonate	Carbohydrate	Amino sugar and nucleotide sugar	35638	GC/MS	100001627	1722	292	73686-31-7	6602431	5034782	C05411		2183452	3055473	2485177	1866955	2770176	1170260	1572085	923478	2756715	1725820	751977	2168497	2076705	2586744	3148899	1309813	1637596	2497313	7427616	3880952	1545130	5219245	2759888	2254600	1763271	4075929	2400612	3267750	3523702	3163876	2665074	1533480	5507969	1181964	2806652	3663192
410	xylose	Carbohydrate	Amino sugar and nucleotide sugar	15835	GC/MS	826	1723.9	204	609-06-3	135191	85957	C00181	XYLOSE	11413800	14733037	13706025	1470042	3780492	9940065	3733690	691699	12004609	23377650	592888	13261342	13114538	711441	9953525	13491421	2355467	11878603	6662723	20231050	10391990	8154016	7763951	15654861	3087141	7984439	2378471	4988951	18262238	7254757	4683792	20432748	2950983		17115490	3128268
411	xylulose	Carbohydrate	Amino sugar and nucleotide sugar	18344	GC/MS	100000421	1668	306.1	551-84-8	5289590	4451524	C00310	D-XYLULOSE	389650	586801	789279	257399		511373	189381	38429	323951	858879		552964	493446	333946	461953	438892	96137	563598	166012	662051	800541	1742475	743715	773687	272439	950011	281955	755264	1144964	327581	523568	691283	174537	903264	622158	205379
[truncated: 64 more columns]
